# Supplementary material for: Identification of microRNA–mRNA–TF regulatory networks in periodontitis by bioinformatics analysis
Source: BMC Oral Health. 2022 Apr 9;22:118. doi: 10.1186/s12903-022-02150-0 (PMC8994180; doi:10.1186/s12903-022-02150-0)
Supplement: Supplementary file 1 — Additional file 1. R scripts for preprocessing and evaluating differential expression. [file 12903_2022_2150_MOESM1_ESM.txt]

GSE16134##【1】Downloading and pre-processing of data. 

#1.Download the data
library(GEOquery)
gset = getGEO('GSE16134',destdir = '.',getGPL = F,
                AnnotGPL = T)
gset = gset[[1]]  
expr = exprs(gset)        
pdata = pData(gset)       
gset@annotation           
#2.Download platform files
probe = read.table(file = 'GPL570-55999.txt',
                     sep = '\t',
                     quote = '',         
                     comment.char = '#',    
                     header = T,
                     fill = T,                    
                     stringsAsFactors = F)  
  ids = probe[probe$Gene.Symbol != '',
              c(1,11)] # Extracting probe and geneID

#3.Filtering of the probe
library(dplyr)
  colnames(ids)
  expr = as.data.frame(expr)
  colnames(expr) = pdata$geo_accession
  expr$ID = rownames(expr)
  ids = ids[-grep('///',ids$Gene.Symbol),]      # Remove probes corresponding to multiple genes
  exprSet = inner_join(ids,expr,by = 'ID')        # Remove probes that have no corresponding genes

 library(limma)
  exprSet= avereps(exprSet[,-c(1,2)],          
                   ID = exprSet$Gene.Symbol)
  exprSet = as.data.frame(exprSet)

#4.Normalization
library(limma)
  normalized_expr = normalizeBetweenArrays(exprSet) # The default of method is "quantile".
  
#Getting group information
group_list = pdata$title
  control = normalized_expr[,grep('Unaffected',group_list)]
  CP   = normalized_expr[,-grep('Unaffected',group_list)]
  exprSet1 = cbind(CP,control)
  group_list = c(rep('CP',ncol(CP)),
                 rep('normal',ncol(control)))
head(exprSet1)

##【2】Assessing differential expression

#1.The data has been stored in an ExpressionSet object
  data = exprSet1 

#2.Constructing a design matrix 
group_list = factor(group_list)
  design <- model.matrix( ~0 + group_list)
  colnames( design ) = levels(group_list)
  rownames( design ) = colnames(data)
#3.Constructing a contrast matrix
  contrast.matrix <- makeContrasts( "CP-normal", levels = design)

#4.Fitting a linear model using the design we created
fit <- lmFit( data, design )
  fit2 <- contrasts.fit( fit, contrast.matrix ) 
  fit2 <- eBayes( fit2 )
#5.Generating limma results
  allDiff=topTable(fit2,adjust='fdr',number=200000)
  write.table(allDiff,file="alldiff.xls",sep="\t",quote=F)


GSE54710 ##【1】Downloading and pre-processing of data. 

#1.Download the data
library(GEOquery)
gset = getGEO('GSE54710',destdir = '.',getGPL = F,
                AnnotGPL = T)
gset = gset[[1]]  
  expr = exprs(gset)        
  pdata = pData(gset)       
  gset@annotation           
#2.Download platform files
probe = read.table(file = 'GPL15159.txt',
                     sep = '\t',
                     quote = '',         
                     comment.char = '#',    
                     header = T,
                     fill = T,                    
                     stringsAsFactors = F)  
  ids = probe[probe$Gene.Symbol != '',
              c(1,4)] # Extracting probe and geneID

#3.Filtering of the probe
library(dplyr)
  colnames(ids)
  expr = as.data.frame(expr)
  expr$ID = rownames(expr)
  ids = probe[probe$Gene.Symbol != '',c(1,4)]
  exprSet = inner_join(ids,expr,by = 'ID')        
library(limma)
  exprSet= avereps(exprSet[,-c(1,2)],          
                   ID = exprSet$Gene.Symbol)
  exprSet = as.data.frame(exprSet)

#4.Normalization
library(limma)
  normalized_expr = normalizeBetweenArrays(exprSet) # The default of method is "quantile".
  
#Getting group information
group_list = pdata$title
  control = normalized_expr[,grep('Control',group_list)]
  CP   = normalized_expr[,-grep('Control',group_list)]
  exprSet1 = cbind(CP,control)
  group_list = c(rep('CP',ncol(CP)),
                 rep('normal',ncol(control)))
head(exprSet1)

##【2】Assessing differential expression

#1.The data has been stored in an ExpressionSet object
  data = exprSet1 

#2.Constructing a design matrix 
group_list = factor(group_list)
  design <- model.matrix( ~0 + group_list)
  colnames( design ) = levels(group_list)
  rownames( design ) = colnames(data)
#3.Constructing a contrast matrix
  contrast.matrix <- makeContrasts( "CP-normal", levels = design)

#4.Fitting a linear model using the design we created
fit <- lmFit( data, design )
  fit2 <- contrasts.fit( fit, contrast.matrix ) 
  fit2 <- eBayes( fit2 )
#5.Generating limma results
  allDiff=topTable(fit2,adjust='fdr',number=200000)
  write.table(allDiff,file="alldiff.xls",sep="\t",quote=F)
