# Supplementary material for: Identification of microRNA–mRNA–TF regulatory networks in periodontitis by bioinformatics analysis
Source: BMC Oral Health. 2022 Apr 9;22:118. doi: 10.1186/s12903-022-02150-0 (PMC8994180; doi:10.1186/s12903-022-02150-0)
Supplement: Supplementary file 3 — Additional file 3. GO analysis of the DEMs. [file 12903_2022_2150_MOESM3_ESM.xls]

## Sheet: Supplementary file6-GO DEMs
Go analysis of differentially expressed mRNAs
ONTOLOGY	ID	Description	GeneRatio	BgRatio	pvalue	p.adjust	qvalue	geneID	Count
BP	GO:0045787	positive regulation of cell cycle	53/1011	396/18866	7.20929e-10	3.94564e-06	3.3785e-06	EP300/CCNB1/BRCA1/ROCK2/CDK1/CNOT1/CEP120/CYP1A1/EPGN/KIF14/BRD4/CUL4B/RDX/SH2B1/CUL3/NDC80/NR4A3/WNT10B/E2F7/PSRC1/CRLF3/CKS2/CITED2/EIF4E/DUSP3/RAD23A/IL10/MDM2/VPS4B/CDT1/TAL1/ABL1/KLHL18/CDC45/TBX3/PSMD10/ID2/CDK2/CDC23/CDKN1A/OVOL1/CNOT3/HNRNPU/TMOD3	53
BP	GO:0000082	G1/S transition of mitotic cell cycle	41/1011	287/18866	9.44797e-09	2.58544e-05	2.21381e-05	EP300/CCNB1/CTDSP2/CCNE1/CDK1/BCL2/ORC1/CNOT1/CYP1A1/CDK17/ZNF655/KIF14/KLF4/BRD4/CUL4B/RDX/TYMS/MCM5/CUL3/CDK16/MYC/E2F7/CRLF3/FBXO7/EIF4E/MDM2/APPL2/CDT1/CCNE2/CDC45/CDK7/ID2/CDK2/CDKN1A/CNOT3/CDC25A/CCNA1/MNAT1/TFDP2/SOX4/PKD1	41
BP	GO:0044843	cell cycle G1/S phase transition	42/1011	310/18866	2.98259e-08	5.44124e-05	4.65912e-05	EP300/CCNB1/CTDSP2/CCNE1/CDK1/BCL2/ORC1/CNOT1/CYP1A1/CDK17/ZNF655/KIF14/KLF4/BRD4/CUL4B/RDX/TYMS/MCM5/CUL3/CDK16/MYC/CCNA2/E2F7/CRLF3/FBXO7/EIF4E/MDM2/APPL2/CDT1/CCNE2/CDC45/CDK7/ID2/CDK2/CDKN1A/CNOT3/CDC25A/CCNA1/MNAT1/TFDP2/SOX4/PKD1	42
BP	GO:0048732	gland development	52/1011	443/18866	9.05937e-08	0.000123955	0.000106138	MET/IGSF3/SERPINF1/NCOR2/FRS2/PLXNA1/BCL2/ASS1/CYP1A1/STAT5A/ACO2/LMO4/GOT2/ATP7B/HRH2/PITX1/SHH/JAK2/NF1/NOTCH2/SULF2/TYMS/CUL3/HRAS/VEGFA/ITGA2/E2F7/NKX2-1/PCSK9/TNFAIP3/CITED2/IL10/PAX6/AKT2/CREB1/OAS2/ABL1/TBX3/ID2/ARHGAP5/CRIP1/SULF1/GATA2/SOSTDC1/PD	52
BP	GO:0007050	cell cycle arrest	34/1011	234/18866	1.13655e-07	0.000124406	0.000106524	EP300/CCNB1/BRCA1/FOXM1/CDK1/GAS2L1/PPM1A/CNOT1/HBP1/NOTCH2/RRAGC/HRAS/MYC/WNT10B/E2F7/CRLF3/MDM2/AKT2/THBS1/ABL1/CDK7/ID2/CDK2/GAS1/CDKN1A/TBRG1/SKIL/CNOT3/RRAGB/TFDP2/IRF1/SOX4/STRADB/PKD1	34
BP	GO:0000083	regulation of transcription involved in G1/S transition of mitotic cell cycle	12/1011	35/18866	1.39298e-07	0.000127063	0.000108799	CCNE1/ORC1/CDK17/BRD4/TYMS/CDK16/E2F7/CDT1/CDC45/ID2/CCNA1/TFDP2	12
BP	GO:0045931	positive regulation of mitotic cell cycle	27/1011	168/18866	2.95333e-07	0.000230908	0.000197718	CCNB1/CDK1/CYP1A1/EPGN/BRD4/CUL4B/RDX/SH2B1/CUL3/NDC80/WNT10B/EIF4E/DUSP3/MDM2/VPS4B/CDT1/TAL1/ABL1/KLHL18/CDC45/CDC23/HNRNPU/TMOD3/CDC25A/ESPL1/RAD51B/MECP2	27
BP	GO:1901992	positive regulation of mitotic cell cycle phase transition	19/1011	94/18866	4.72606e-07	0.000323322	0.000276848	CCNB1/CDK1/CYP1A1/BRD4/CUL4B/RDX/CUL3/WNT10B/MDM2/VPS4B/CDT1/KLHL18/CDC45/CDC23/TMOD3/CDC25A/ESPL1/RAD51B/MECP2	19
BP	GO:0071241	cellular response to inorganic substance	31/1011	221/18866	8.91851e-07	0.000491073	0.000420487	SUMO1/CCNB1/SERPINF1/HPCA/FUS/CYP1A1/NFYA/EIF4A3/NFE2L2/DDI2/SHH/ADD1/SNCA/CCNA2/FOXO1/ADCY1/SLC25A24/PRKN/FMR1/MT1E/CLIC4/ATP13A2/CREB1/ID2/CDK2/MT1HL1/MT1F/SLC41A1/FOSB/MT2A/BRAF	31
BP	GO:0090068	positive regulation of cell cycle process	38/1011	302/18866	8.97265e-07	0.000491073	0.000420487	EP300/CCNB1/BRCA1/ROCK2/CDK1/CNOT1/CEP120/CYP1A1/EPGN/KIF14/BRD4/CUL4B/RDX/SH2B1/CUL3/NDC80/WNT10B/E2F7/CRLF3/MDM2/VPS4B/CDT1/KLHL18/CDC45/ID2/CDK2/CDC23/CDKN1A/CNOT3/HNRNPU/TMOD3/CDC25A/ESPL1/TFDP2/RAD51B/SOX4/SFPQ/MECP2	38
BP	GO:0031331	positive regulation of cellular catabolic process	45/1011	390/18866	1.07109e-06	0.000502801	0.000430529	SUMO1/TRIB3/ROCK2/CPEB3/PIK3CB/CNOT1/IRS1/UFL1/ZBTB20/NFE2L2/RDX/PACSIN3/LIN28B/LDLR/CALCOCO2/SNCA/FBXL5/METTL16/PCSK9/GSK3B/TNFAIP3/FOXO1/FBXO7/TRIM6/MAGEF1/PRKN/FMR1/RAD23A/GPSM1/MDM2/AKT2/SESN1/ZFP36L1/RNF152/SGTA/PSMD10/LRSAM1/TRIML2/SOCS5/PLEKHF1/CPT	45
BP	GO:0009896	positive regulation of catabolic process	50/1011	454/18866	1.10243e-06	0.000502801	0.000430529	SUMO1/TRIB3/ROCK2/CPEB3/PIK3CB/CNOT1/IRS1/UFL1/ZBTB20/NFE2L2/CUL4B/RDX/PACSIN3/LIN28B/LDLR/CALCOCO2/SNCA/FBXL5/METTL16/STX5/PCSK9/GSK3B/TNFAIP3/FOXO1/FBXO7/TRIM6/SMURF2/MAGEF1/PRKN/FMR1/RAD23A/GPSM1/MDM2/AKT2/SESN1/ZFP36L1/RNF152/SGTA/PSMD10/LRSAM1/TRIML2	50
BP	GO:1903362	regulation of cellular protein catabolic process	33/1011	260/18866	3.82688e-06	0.00160094	0.00137082	SUMO1/TRIB3/RAD23B/DESI1/UFL1/PSMF1/NFE2L2/RDX/LDLR/SHH/TAF9/FBXL5/WNT10B/PCSK9/GSK3B/TNFAIP3/MAGEF1/PRKN/FMR1/RAD23A/COMMD1/ATP13A2/MDM2/SGTA/PSMD10/MGAT3/SOCS5/CSNK2A1/RYBP/SMARCC1/PTK2B/MSN/PKD1	33
BP	GO:0042176	regulation of protein catabolic process	44/1011	397/18866	4.09521e-06	0.00160094	0.00137082	SUMO1/TRIB3/RAD23B/DESI1/UFL1/PSMF1/NFE2L2/CUL4B/RDX/PACSIN3/LDLR/SHH/TAF9/SNCA/FBXL5/STX5/WNT10B/PCSK9/GSK3B/TNFAIP3/FOXO1/SMURF2/MAGEF1/PRKN/FMR1/RAD23A/COMMD1/IL10/ATP13A2/MDM2/SGTA/PSMD10/ODC1/AZIN1/MGAT3/SOCS5/CSNK2A1/RYBP/SMARCC1/PTK2B/RNF41/MSN/PKD	44
BP	GO:0007080	mitotic metaphase plate congression	12/1011	47/18866	4.80279e-06	0.00175238	0.00150049	VPS4A/CCNB1/KIF14/CHMP2B/CUL3/NDC80/PSRC1/VPS4B/CDT1/CDC23/MIS12/HNRNPU	12
BP	GO:1901989	positive regulation of cell cycle phase transition	19/1011	110/18866	5.61856e-06	0.0019219	0.00164565	CCNB1/CDK1/CYP1A1/BRD4/CUL4B/RDX/CUL3/WNT10B/MDM2/VPS4B/CDT1/KLHL18/CDC45/CDC23/TMOD3/CDC25A/ESPL1/RAD51B/MECP2	19
BP	GO:0048511	rhythmic process	36/1011	305/18866	7.56408e-06	0.00243519	0.00208516	EP300/DDX5/THRAP3/SERPINF1/ROCK2/NCOR2/CDK1/ASS1/KDM2A/NFIL3/NFYA/OPN3/BTBD9/TYMS/NR1D2/NKX2-1/GSK3B/ADCY1/RBM4B/NAGLU/CREB1/PPP1CB/ID2/CBX3/FBXL3/PDGFRA/HDAC1/ADNP/CPT1A/SLIT2/FZD4/MAGED1/HNRNPU/CSNK2A1/ID3/SFPQ	36
BP	GO:1901990	regulation of mitotic cell cycle phase transition	47/1011	448/18866	8.585e-06	0.00261032	0.00223511	VPS4A/EP300/CCNB1/BRCA1/CTDSP2/CDK1/BCL2/ORC1/CNOT1/CYP1A1/ZNF655/XPC/KIF14/PSMF1/KLF4/BRD4/CUL4B/RDX/CUL3/PSMB8/NDC80/WNT10B/E2F7/FBXO7/FOXN3/MDM2/VPS4B/APPL2/ZFP36L1/CDT1/KLHL18/CDC45/PSMD10/ID2/CDK2/CDC23/CDKN1A/HAUS7/CNOT3/TMOD3/CDC25A/ESPL1/TFDP2/RAD	47
BP	GO:0000209	protein polyubiquitination	38/1011	340/18866	1.51275e-05	0.00379438	0.00324898	NHLRC3/BRCA1/TRAF5/RNF4/BCL2/UBE2L6/UBE2W/PSMF1/IFI27/TNKS2/TTC3/CUL3/FBXL5/PSMB8/TNFAIP3/FBXO7/TRIM6/SMURF2/PRKN/RMND5A/BLMH/MDM2/FBXO9/RNF152/UBE2H/PSMD10/RNF111/LRSAM1/HERC5/UBE2A/CDC23/FBXL3/TRIML2/KLHL42/KLHL20/LONRF1/TRIM5/RNF41	38
BP	GO:0010038	response to metal ion	40/1011	366/18866	1.54482e-05	0.00379438	0.00324898	SUMO1/CCNB1/LONP1/SERPINF1/CDK1/BCL2/HPCA/FUS/ASS1/CYP1A1/NFYA/NFE2L2/ATP7B/SHH/ADD1/PEF1/SNCA/ADCY1/SLC25A24/PRKN/MT1E/CLIC4/ATP13A2/MDM2/CREB1/THBS1/SLC30A1/ID2/MT1HL1/PPP2CA/FECH/CRIP1/MT1F/SLC41A1/FOSB/CYB5A/MT2A/BRAF/MNAT1/PTK2B	40
BP	GO:1901987	regulation of cell cycle phase transition	49/1011	486/18866	1.6224e-05	0.00379438	0.00324898	VPS4A/EP300/CCNB1/BRCA1/CTDSP2/CDK1/BCL2/ORC1/CNOT1/CYP1A1/ZNF655/XPC/KIF14/PSMF1/KLF4/UIMC1/BRD4/CUL4B/RDX/CUL3/PSMB8/NDC80/WNT10B/E2F7/FBXO7/FOXN3/MDM2/VPS4B/APPL2/ZFP36L1/CDT1/KLHL18/CDC45/PSMD10/ID2/CDK2/CDC23/CDKN1A/OVOL1/HAUS7/CNOT3/TMOD3/CDC25A/ESP	49
BP	GO:0051310	metaphase plate congression	13/1011	61/18866	1.65512e-05	0.00379438	0.00324898	VPS4A/CENPQ/CCNB1/KIF14/CHMP2B/CUL3/NDC80/PSRC1/VPS4B/CDT1/CDC23/MIS12/HNRNPU	13
BP	GO:0050000	chromosome localization	15/1011	79/18866	1.6639e-05	0.00379438	0.00324898	VPS4A/CENPQ/CCNB1/KIF14/CHMP2B/CUL3/NDC80/PSRC1/VPS4B/CDT1/CDC23/MIS12/TERF1/HNRNPU/ACTR2	15
BP	GO:0051303	establishment of chromosome localization	15/1011	79/18866	1.6639e-05	0.00379438	0.00324898	VPS4A/CENPQ/CCNB1/KIF14/CHMP2B/CUL3/NDC80/PSRC1/VPS4B/CDT1/CDC23/MIS12/TERF1/HNRNPU/ACTR2	15
BP	GO:0071902	positive regulation of protein serine/threonine kinase activity	38/1011	345/18866	2.10261e-05	0.00438488	0.0037546	CCNB1/MAP3K3/MAPKAPK2/ROR2/FRS2/CDK1/MAP3K13/PIK3CB/EPGN/TAB2/JAK2/SNCA/HRAS/VEGFA/PSRC1/CKS2/FPR1/EIF2AK2/IRAK2/MAPKAPK3/ERBB2/THBS1/ACSL1/PSMD10/PPP2CA/MAP4K2/TAB3/S100A12/FZD4/MAGED1/BRAF/DBNL/TNIK/MDFIC/MNAT1/PTK2B/PKD1/MAP3K5	38
BP	GO:0043161	proteasome-mediated ubiquitin-dependent protein catabolic process	44/1011	424/18866	2.16069e-05	0.00438488	0.0037546	NHLRC3/SUMO1/TRIB3/CCNB1/RAD23B/RNF4/CDK1/DESI1/UFL1/UBE2W/KIF14/PSMF1/NFE2L2/IFI27/CUL4B/SHH/TAF9/CUL3/FBXL5/PSMB8/WNT10B/GSK3B/SMURF2/PRKN/RMND5A/RAD23A/COMMD1/MDM2/KLHL15/FBXO9/SGTA/TBL1XR1/UBE2H/PSMD10/CDK2/UBE2A/CDC23/FBXL3/KLHL42/KLHL20/SOCS5/DNAJB1	44
BP	GO:0048568	embryonic organ development	46/1011	451/18866	2.19168e-05	0.00438488	0.0037546	PBX4/ZEB1/TEAD1/RAD23B/C2CD3/ROR2/FRS2/GRB2/OSR2/AHI1/EIF4A3/HOXB5/ASCL2/SHH/TSHZ1/NOTCH2/VEGFA/NR4A3/SOCS3/E2F7/WDPCP/MKKS/CITED2/TUBB2B/IL10/CHD7/BIRC6/NAGLU/PAX6/BCR/ZFP36L1/TAL1/TBX3/TRIOBP/ID2/EN2/HEY1/RUNX2/GATA2/PDGFRA/FZD3/HOXB7/ARID1A/ID3/PKD1/BM	46
BP	GO:0048545	response to steroid hormone	38/1011	346/18866	2.24332e-05	0.00438488	0.0037546	ABCA3/EP300/DDX5/SERPINF1/BRCA1/ANXA3/COL1A1/NCOR2/BCHE/BCL2/ASS1/CNOT1/PAQR8/UFL1/JAK2/TRIM63/STRN3/TYMS/NR4A3/FOXO1/PPARD/EIF4E/KMT2D/PTGER2/IL10/MDM2/ZFP36L1/THBS1/RBBP7/DDX17/FECH/CBX3/CDKN1A/HDAC1/FOSB/SLIT2/HNRNPU/ARID1A	38
BP	GO:0000079	regulation of cyclin-dependent protein serine/threonine kinase activity	17/1011	102/18866	2.79275e-05	0.00505412	0.00432765	CCNI/CCNB1/CCNE1/CCNA2/TNFAIP3/PSRC1/FBXO7/CKS2/CCNE2/PSMD10/CDK7/HERC5/CDKN1A/CDC25A/CCNA1/MNAT1/PKD1	17
BP	GO:0055069	zinc ion homeostasis	10/1011	39/18866	2.85938e-05	0.00505412	0.00432765	ATP7B/PRKN/MT1E/ATP13A2/SLC30A1/MT1HL1/MT1F/SLC39A10/MT2A/SLC39A14	10
BP	GO:0010498	proteasomal protein catabolic process	48/1011	483/18866	2.86274e-05	0.00505412	0.00432765	NHLRC3/SUMO1/TRIB3/CCNB1/RAD23B/RNF4/CDK1/DESI1/UFL1/UBE2W/KIF14/PSMF1/NFE2L2/IFI27/CUL4B/DDI2/SHH/TAF9/CUL3/FBXL5/PSMB8/WNT10B/GSK3B/SMURF2/PRKN/RMND5A/FMR1/RAD23A/COMMD1/MDM2/KLHL15/FBXO9/SGTA/TBL1XR1/UBE2H/PSMD10/CDK2/UBE2A/CDC23/FBXL3/KLHL42/KLHL20/SO	48
BP	GO:0045930	negative regulation of mitotic cell cycle	37/1011	341/18866	3.72194e-05	0.00636568	0.00545068	VPS4A/EP300/CCNB1/BRCA1/CTDSP2/CDK1/BCL2/ORC1/CNOT1/ZNF655/XPC/PSMF1/KLF4/HRAS/PSMB8/NDC80/E2F7/FBXO7/MDC1/FOXN3/IL10/MDM2/ZFP36L1/CDT1/ABL1/PSMD10/CDK2/NABP1/GAS1/CDKN1A/FZD3/OVOL1/CNOT3/PRCC/HECA/TFDP2/SOX4	37
BP	GO:0071248	cellular response to metal ion	25/1011	193/18866	3.93748e-05	0.00653024	0.00559159	SUMO1/CCNB1/SERPINF1/HPCA/FUS/CYP1A1/NFYA/NFE2L2/SHH/ADD1/SNCA/ADCY1/SLC25A24/PRKN/MT1E/CLIC4/ATP13A2/CREB1/ID2/MT1HL1/MT1F/SLC41A1/FOSB/MT2A/BRAF	25
BP	GO:2000058	regulation of ubiquitin-dependent protein catabolic process	22/1011	159/18866	4.11686e-05	0.00658696	0.00564015	SUMO1/TRIB3/RAD23B/DESI1/UFL1/NFE2L2/SHH/TAF9/WNT10B/GSK3B/MAGEF1/PRKN/RAD23A/COMMD1/MDM2/SGTA/PSMD10/SOCS5/CSNK2A1/RYBP/SMARCC1/PTK2B	22
BP	GO:0001655	urogenital system development	36/1011	330/18866	4.21238e-05	0.00658696	0.00564015	NFIA/SERPINF1/FRS2/BCL2/ASS1/IL6R/OSR2/AHI1/SHH/NF1/NOTCH2/SULF2/PODXL/VEGFA/MYC/WDPCP/PCSK9/SEC61A1/ID2/ODC1/CRIP1/SULF1/GATA2/PDGFRA/DLG5/OVOL1/PYGO1/SLIT2/HOXB7/MAGED1/LZTS2/NID1/ID3/SMARCC1/SOX4/PKD1	36
BP	GO:1904029	regulation of cyclin-dependent protein kinase activity	17/1011	106/18866	4.64502e-05	0.00700235	0.00599583	CCNI/CCNB1/CCNE1/CCNA2/TNFAIP3/PSRC1/FBXO7/CKS2/CCNE2/PSMD10/CDK7/HERC5/CDKN1A/CDC25A/CCNA1/MNAT1/PKD1	17
BP	GO:0045445	myoblast differentiation	15/1011	86/18866	4.73391e-05	0.00700235	0.00599583	DDX5/PITX1/AKIRIN1/SHH/PLEKHM3/WNT10B/PPARD/EID2B/ZFP36L1/TBX3/DDX17/CXCL10/SOSTDC1/ID3/MAP3K5	15
BP	GO:2000045	regulation of G1/S transition of mitotic cell cycle	24/1011	185/18866	5.44331e-05	0.0078398	0.00671292	EP300/CCNB1/CTDSP2/CDK1/BCL2/CNOT1/CYP1A1/ZNF655/KIF14/KLF4/CUL4B/RDX/E2F7/FBXO7/MDM2/APPL2/CDC45/ID2/CDK2/CDKN1A/CNOT3/TFDP2/SOX4/PKD1	24
BP	GO:0010971	positive regulation of G2/M transition of mitotic cell cycle	8/1011	27/18866	5.8899e-05	0.0082655	0.00707742	CCNB1/CDK1/BRD4/WNT10B/VPS4B/CDC25A/RAD51B/MECP2	8
BP	GO:0034599	cellular response to oxidative stress	34/1011	310/18866	6.11937e-05	0.00837283	0.00716933	MMP2/SOD2/MET/NR4A2/LONP1/STK25/CDK1/BCL2/NFE2L2/KLF4/KLF2/JAK2/GCH1/MELK/SNCA/NR4A3/CCNA2/TNFAIP3/FOXO1/FBXO7/SLC25A24/PRKN/IL10/ATP13A2/MDM2/ABL1/TXNRD1/NME5/CDK2/MGAT3/PDGFRA/PYCR2/SFPQ/MAP3K5	34
BP	GO:0045444	fat cell differentiation	28/1011	235/18866	6.38851e-05	0.00852788	0.00730209	EP300/TRIB3/OSBPL8/NR4A2/GRK5/WDFY2/KLF4/WIF1/PSMB8/NR4A3/WNT10B/FOXO1/DUSP10/MKKS/PPARD/AKT2/FBXO9/ZFP36L1/NR4A1/CREB1/TBL1XR1/ID2/TMEM64/TAF8/GATA2/ZBTB7B/HNRNPU/SAV1	28
BP	GO:0051403	stress-activated MAPK cascade	32/1011	286/18866	6.81305e-05	0.00882405	0.00755569	MAP3K3/MAPKAPK2/STK25/TRAF5/ROR2/FOXM1/F2RL1/MAP3K13/TAB2/HRAS/VEGFA/MYC/MAPK8IP2/FOXO1/DUSP10/FKTN/EIF2AK2/PRKN/DUSP3/IRAK2/ZFP36L1/EMC10/CDC42EP5/MAP4K2/TAB3/FZD4/SERPINB3/DBNL/TNIK/MDFIC/PTK2B/MAP3K5	32
BP	GO:0032434	regulation of proteasomal ubiquitin-dependent protein catabolic process	19/1011	131/18866	7.08327e-05	0.00882405	0.00755569	SUMO1/TRIB3/RAD23B/DESI1/UFL1/NFE2L2/SHH/TAF9/WNT10B/GSK3B/PRKN/RAD23A/COMMD1/MDM2/SGTA/PSMD10/SOCS5/RYBP/SMARCC1	19
BP	GO:0008631	intrinsic apoptotic signaling pathway in response to oxidative stress	10/1011	43/18866	7.09407e-05	0.00882405	0.00755569	SOD2/STK25/BCL2/NFE2L2/JAK2/MELK/PRKN/NME5/SFPQ/MAP3K5	10
BP	GO:0051589	negative regulation of neurotransmitter transport	6/1011	15/18866	7.68629e-05	0.00934824	0.00800453	NF1/SNCA/PRKN/FMR1/SLC30A1/RAP1A	6
BP	GO:0007093	mitotic cell cycle checkpoint	22/1011	166/18866	7.95884e-05	0.00946929	0.00810818	VPS4A/EP300/CCNB1/BRCA1/CDK1/ORC1/CNOT1/XPC/HRAS/NDC80/E2F7/MDC1/FOXN3/MDM2/CDT1/CDK2/NABP1/CDKN1A/CNOT3/PRCC/TFDP2/SOX4	22
BP	GO:0042770	signal transduction in response to DNA damage	19/1011	133/18866	8.72514e-05	0.0100694	0.00862199	EP300/DDX5/CCNB1/BRCA1/FOXM1/GRB2/CDK1/CNOT1/UIMC1/E2F7/MDM2/ABL1/PSMD10/CDK2/CDKN1A/CNOT3/SPRED2/TFDP2/SOX4	19
BP	GO:0043405	regulation of MAP kinase activity	36/1011	342/18866	8.83115e-05	0.0100694	0.00862199	TRIB3/MAP3K3/MAPKAPK2/ROR2/FRS2/CDK1/MAP3K13/PIK3CB/EPGN/TAB2/JAK2/NF1/HRAS/VEGFA/DUSP10/FPR1/EIF2AK2/DUSP3/IRAK2/MAPKAPK3/ERBB2/THBS1/PPP2CA/MAP4K2/TAB3/S100A12/SPRED2/FZD4/SERPINB3/MAGED1/BRAF/DBNL/TNIK/MDFIC/PTK2B/MAP3K5	36
BP	GO:0070482	response to oxygen levels	40/1011	396/18866	9.13688e-05	0.0101808	0.00871739	MMP2/EP300/CCNB1/NR4A2/LONP1/ROCK2/COL1A1/BCL2/LIMD1/POLG/CYP1A1/HP1BP3/PSMF1/NFE2L2/ASCL2/NF1/PSMB8/XRCC1/VEGFA/ITGA2/MYC/CCNA2/FOXO1/PPARD/CITED2/MDM2/CLDN3/ZFP36L1/CREB1/APOLD1/CPEB4/THBS1/PSMD10/CDKN1A/PDK3/CHCHD2/SCAP/PTK2B/ACVRL1/MECP2	40
BP	GO:0071158	positive regulation of cell cycle arrest	14/1011	81/18866	9.3009e-05	0.0101808	0.00871739	EP300/CCNB1/BRCA1/CDK1/CNOT1/E2F7/CRLF3/MDM2/ID2/CDK2/CDKN1A/CNOT3/TFDP2/SOX4	14
BP	GO:0072001	renal system development	32/1011	292/18866	0.000101111	0.0108506	0.00929094	NFIA/SERPINF1/BCL2/ASS1/IL6R/OSR2/AHI1/SHH/NF1/NOTCH2/SULF2/PODXL/VEGFA/MYC/WDPCP/PCSK9/SEC61A1/ID2/ODC1/SULF1/PDGFRA/DLG5/OVOL1/PYGO1/SLIT2/HOXB7/MAGED1/LZTS2/NID1/ID3/SOX4/PKD1	32
BP	GO:0006882	cellular zinc ion homeostasis	9/1011	37/18866	0.000112194	0.0116883	0.0100082	ATP7B/MT1E/ATP13A2/SLC30A1/MT1HL1/MT1F/SLC39A10/MT2A/SLC39A14	9
BP	GO:0007623	circadian rhythm	26/1011	218/18866	0.000113188	0.0116883	0.0100082	EP300/THRAP3/ROCK2/CDK1/ASS1/KDM2A/NFIL3/OPN3/BTBD9/TYMS/NR1D2/NKX2-1/GSK3B/ADCY1/RBM4B/NAGLU/CREB1/PPP1CB/ID2/FBXL3/HDAC1/CPT1A/MAGED1/HNRNPU/ID3/SFPQ	26
BP	GO:0072401	signal transduction involved in DNA integrity checkpoint	13/1011	73/18866	0.000119818	0.011923	0.0102092	EP300/CCNB1/BRCA1/CDK1/CNOT1/UIMC1/E2F7/MDM2/CDK2/CDKN1A/CNOT3/TFDP2/SOX4	13
BP	GO:0072422	signal transduction involved in DNA damage checkpoint	13/1011	73/18866	0.000119818	0.011923	0.0102092	EP300/CCNB1/BRCA1/CDK1/CNOT1/UIMC1/E2F7/MDM2/CDK2/CDKN1A/CNOT3/TFDP2/SOX4	13
BP	GO:0030111	regulation of Wnt signaling pathway	38/1011	375/18866	0.000126946	0.0122105	0.0104554	COL1A1/ROR2/NRARP/PPM1A/LIMD1/PSMF1/TNKS2/SHH/JRK/SULF2/SOST/WIF1/CUL3/PSMB8/AMER3/WNT10B/GSK3B/TNFAIP3/FOXO1/SMURF2/PRKN/TSKU/TLE3/TBL1XR1/ABL1/PSMD10/PPP2CA/TMEM64/SULF1/SOSTDC1/OTULIN/HDAC1/FZD4/CSNK2A1/LZTS2/MDFIC/ZBED3/SOX4	38
BP	GO:0001822	kidney development	31/1011	283/18866	0.000129994	0.0122105	0.0104554	SERPINF1/BCL2/ASS1/IL6R/OSR2/AHI1/SHH/NF1/NOTCH2/SULF2/PODXL/VEGFA/MYC/WDPCP/PCSK9/SEC61A1/ID2/ODC1/SULF1/PDGFRA/DLG5/OVOL1/PYGO1/SLIT2/HOXB7/MAGED1/LZTS2/NID1/ID3/SOX4/PKD1	31
BP	GO:0001885	endothelial cell development	12/1011	64/18866	0.000130187	0.0122105	0.0104554	MET/ROCK2/F2RL1/RDX/ARHGEF26/ADD1/VEGFA/PROC/CLIC4/CLDN3/RAP1A/MSN	12
BP	GO:1902751	positive regulation of cell cycle G2/M phase transition	8/1011	30/18866	0.00013453	0.0122105	0.0104554	CCNB1/CDK1/BRD4/WNT10B/VPS4B/CDC25A/RAD51B/MECP2	8
BP	GO:0051056	regulation of small GTPase mediated signal transduction	34/1011	323/18866	0.00013714	0.0122105	0.0104554	MET/ARHGEF9/FOXM1/GRB2/F2RL1/ARHGAP15/KIF14/RDX/ARHGEF26/JAK2/NF1/NOTCH2/CUL3/ARHGAP26/HRAS/STMN1/FAM13A/ARHGDIB/STARD8/BCR/RASA2/PSD4/ARHGAP29/ABL1/SRGAP1/ARHGAP5/RHOQ/RASA1/STAMBP/SLIT2/FAM13B/PSD3/DEPDC7/ABL2	34
BP	GO:0019216	regulation of lipid metabolic process	42/1011	431/18866	0.000137299	0.0122105	0.0104554	TRIB3/CHD9/BRCA1/NCOR2/IRS1/CYP1A1/ACADL/ZBTB20/NFYA/KLF4/GRHL1/LDLR/SQLE/SC5D/NR1D2/NR4A3/SOCS3/PPARD/AKT2/APPL2/CREB1/PDP2/TBL1XR1/ACSL1/TXNRD1/TNFRSF21/ID2/PIK3R1/PDGFRA/NFYB/SOCS5/HMGCS1/CPT1A/PDK3/SERPINA3/SCAP/DDX20/MLYCD/ARV1/PTK2B/ABCG1/ACACA	42
BP	GO:0072395	signal transduction involved in cell cycle checkpoint	13/1011	74/18866	0.000138325	0.0122105	0.0104554	EP300/CCNB1/BRCA1/CDK1/CNOT1/UIMC1/E2F7/MDM2/CDK2/CDKN1A/CNOT3/TFDP2/SOX4	13
BP	GO:0021537	telencephalon development	29/1011	259/18866	0.000144766	0.0125762	0.0107685	ANXA3/TRAPPC9/XRN2/CEP120/GNG12/AGTPBP1/KIF14/RTN4RL1/SHH/NF1/UQCRQ/XRCC1/SHANK3/NSUN5/NR4A3/NKX2-1/GSK3B/MKKS/FOXP2/TSKU/CHD7/TACC1/PAX6/ID2/FGF13/HDAC1/MBOAT7/SLIT2/PLXNA3	29
BP	GO:0021543	pallium development	22/1011	173/18866	0.00014717	0.0125853	0.0107763	ANXA3/TRAPPC9/XRN2/CEP120/GNG12/KIF14/NF1/UQCRQ/XRCC1/NSUN5/NR4A3/NKX2-1/GSK3B/MKKS/FOXP2/TACC1/PAX6/FGF13/HDAC1/MBOAT7/SLIT2/PLXNA3	22
BP	GO:0006260	DNA replication	30/1011	273/18866	0.000156676	0.0127679	0.0109327	NFIA/BRCA1/CCNE1/ING5/CDK1/ORC1/POLG/TERF2/MCM5/HRAS/SUPT16H/CCNA2/E2F7/PURA/CDT1/RBBP7/CCNE2/CDC45/CDK2/PPP2CA/EXO1/TBRG1/POLD1/WRNIP1/TERF1/RBMS1/ID3/POLI/GINS3/ACVRL1	30
BP	GO:0050805	negative regulation of synaptic transmission	13/1011	75/18866	0.000159241	0.0127679	0.0109327	BCHE/EIF4A3/NF1/SNCA/SHANK3/PRKN/NLGN4X/FMR1/GNAI1/SLC30A1/ADNP/RAP1A/PTK2B	13
BP	GO:0006977	DNA damage response, signal transduction by p53 class mediator resulting in cell cycle arrest	11/1011	56/18866	0.000159907	0.0127679	0.0109327	EP300/CCNB1/CDK1/CNOT1/E2F7/MDM2/CDK2/CDKN1A/CNOT3/TFDP2/SOX4	11
BP	GO:0071156	regulation of cell cycle arrest	16/1011	106/18866	0.000160747	0.0127679	0.0109327	EP300/CCNB1/BRCA1/FOXM1/CDK1/CNOT1/E2F7/CRLF3/MDM2/AKT2/ID2/CDK2/CDKN1A/CNOT3/TFDP2/SOX4	16
BP	GO:0060070	canonical Wnt signaling pathway	35/1011	339/18866	0.00016097	0.0127679	0.0109327	NR4A2/COL1A1/ROR2/NRARP/PPM1A/LIMD1/PSMF1/KLF4/TNKS2/SHH/RAB5A/JRK/SULF2/SOST/CUL3/PSMB8/AMER3/WNT10B/GSK3B/FOXO1/SMURF2/PRKN/TLE3/TBL1XR1/PSMD10/TMEM64/SOSTDC1/FZD3/OTULIN/HDAC1/PYGO1/FZD4/LZTS2/ZBED3/SOX4	35
BP	GO:0045446	endothelial cell differentiation	17/1011	117/18866	0.000163643	0.0127946	0.0109555	ZEB1/MET/ROCK2/F2RL1/HOXB5/RDX/ARHGEF26/ADD1/VEGFA/PROC/CLIC4/CLDN3/APOLD1/HEY1/RAP1A/MSN/ACVRL1	17
BP	GO:0031098	stress-activated protein kinase signaling cascade	32/1011	300/18866	0.000167239	0.0128916	0.0110385	MAP3K3/MAPKAPK2/STK25/TRAF5/ROR2/FOXM1/F2RL1/MAP3K13/TAB2/HRAS/VEGFA/MYC/MAPK8IP2/FOXO1/DUSP10/FKTN/EIF2AK2/PRKN/DUSP3/IRAK2/ZFP36L1/EMC10/CDC42EP5/MAP4K2/TAB3/FZD4/SERPINB3/DBNL/TNIK/MDFIC/PTK2B/MAP3K5	32
BP	GO:0006270	DNA replication initiation	9/1011	39/18866	0.000173531	0.0131908	0.0112947	CCNE1/ORC1/MCM5/PURA/CDT1/CCNE2/CDC45/CDK2/WRNIP1	9
BP	GO:0030330	DNA damage response, signal transduction by p53 class mediator	16/1011	107/18866	0.000179777	0.013437	0.0115056	EP300/DDX5/CCNB1/BRCA1/FOXM1/CDK1/CNOT1/E2F7/MDM2/PSMD10/CDK2/CDKN1A/CNOT3/SPRED2/TFDP2/SOX4	16
BP	GO:0071398	cellular response to fatty acid	11/1011	57/18866	0.000188672	0.013437	0.0115056	CCNB1/ASS1/IRS1/LDLR/PTGER2/CREB1/CPT1A/PDK3/ID3/SMARCD1/ACACA	11
BP	GO:0072431	signal transduction involved in mitotic G1 DNA damage checkpoint	11/1011	57/18866	0.000188672	0.013437	0.0115056	EP300/CCNB1/CDK1/CNOT1/E2F7/MDM2/CDK2/CDKN1A/CNOT3/TFDP2/SOX4	11
BP	GO:1902400	intracellular signal transduction involved in G1 DNA damage checkpoint	11/1011	57/18866	0.000188672	0.013437	0.0115056	EP300/CCNB1/CDK1/CNOT1/E2F7/MDM2/CDK2/CDKN1A/CNOT3/TFDP2/SOX4	11
BP	GO:0045732	positive regulation of protein catabolic process	26/1011	225/18866	0.000189395	0.013437	0.0115056	SUMO1/TRIB3/NFE2L2/CUL4B/RDX/PACSIN3/LDLR/FBXL5/STX5/PCSK9/GSK3B/TNFAIP3/FOXO1/SMURF2/MAGEF1/PRKN/FMR1/RAD23A/MDM2/SGTA/PSMD10/SOCS5/CSNK2A1/PTK2B/RNF41/MSN	26
BP	GO:0001889	liver development	19/1011	141/18866	0.000191502	0.013437	0.0115056	MET/ASS1/CYP1A1/ACO2/NF1/NOTCH2/SULF2/TYMS/CUL3/HRAS/ITGA2/E2F7/PCSK9/TNFAIP3/CITED2/IL10/HMGCS1/RAP1A/PKD1	19
BP	GO:0001701	in utero embryonic development	38/1011	383/18866	0.000195594	0.0135505	0.0116027	PTPRR/CCNB1/C2CD3/GRB2/KLF2/ASCL2/C6orf141/NOTCH2/ADD1/CUL3/VEGFA/SOCS3/E2F7/IL10/CHD7/BIRC6/ZFP36L1/WDR74/TBL1XR1/SLC30A1/TBX3/SSR2/HEY1/UBE2A/TAF8/MAFG/GATA2/PDGFRA/TET1/SKIL/CNOT3/MAFF/PSPH/XRCC2/SEC24D/PKD1/ACVRL1/BMPR1A	38
BP	GO:0043406	positive regulation of MAP kinase activity	29/1011	264/18866	0.000201502	0.0137853	0.0118038	MAP3K3/MAPKAPK2/ROR2/FRS2/CDK1/MAP3K13/PIK3CB/EPGN/TAB2/JAK2/HRAS/VEGFA/FPR1/EIF2AK2/IRAK2/MAPKAPK3/ERBB2/THBS1/MAP4K2/TAB3/S100A12/FZD4/MAGED1/BRAF/DBNL/TNIK/MDFIC/PTK2B/MAP3K5	29
BP	GO:0072331	signal transduction by p53 class mediator	29/1011	267/18866	0.000244363	0.0161388	0.013819	EP300/DDX5/CCNB1/BRCA1/PHF20/FOXM1/ING5/CDK1/BCL2/CNOT1/TAF9/HNRNPK/SUPT16H/E2F7/TRIM24/PRKN/MDM2/RBBP7/PSMD10/CDK2/E2F2/CDKN1A/EXO1/HDAC1/CNOT3/SPRED2/CSNK2A1/TFDP2/SOX4	29
BP	GO:0009070	serine family amino acid biosynthetic process	6/1011	18/18866	0.000248137	0.0161388	0.013819	PHGDH/SEPHS1/CBS/SHMT2/PSPH/SERINC3	6
BP	GO:0061008	hepaticobiliary system development	19/1011	144/18866	0.000252468	0.0161388	0.013819	MET/ASS1/CYP1A1/ACO2/NF1/NOTCH2/SULF2/TYMS/CUL3/HRAS/ITGA2/E2F7/PCSK9/TNFAIP3/CITED2/IL10/HMGCS1/RAP1A/PKD1	19
BP	GO:0006563	L-serine metabolic process	5/1011	12/18866	0.000252548	0.0161388	0.013819	PHGDH/CBS/SHMT2/PSPH/SERINC3	5
BP	GO:0046929	negative regulation of neurotransmitter secretion	5/1011	12/18866	0.000252548	0.0161388	0.013819	NF1/PRKN/FMR1/SLC30A1/RAP1A	5
BP	GO:0072413	signal transduction involved in mitotic cell cycle checkpoint	11/1011	59/18866	0.000259494	0.0161388	0.013819	EP300/CCNB1/CDK1/CNOT1/E2F7/MDM2/CDK2/CDKN1A/CNOT3/TFDP2/SOX4	11
BP	GO:1902402	signal transduction involved in mitotic DNA damage checkpoint	11/1011	59/18866	0.000259494	0.0161388	0.013819	EP300/CCNB1/CDK1/CNOT1/E2F7/MDM2/CDK2/CDKN1A/CNOT3/TFDP2/SOX4	11
BP	GO:1902403	signal transduction involved in mitotic DNA integrity checkpoint	11/1011	59/18866	0.000259494	0.0161388	0.013819	EP300/CCNB1/CDK1/CNOT1/E2F7/MDM2/CDK2/CDKN1A/CNOT3/TFDP2/SOX4	11
BP	GO:1903900	regulation of viral life cycle	20/1011	157/18866	0.000282638	0.0173167	0.0148276	VPS4A/DDX5/BCL2/CHMP2B/IFI27/OAS1/PPID/APOBEC3F/TRIM6/BANF1/EIF2AK2/PRKN/FMR1/RAD23A/VPS4B/OAS2/ADAR/TRIML2/TRIM5/CD4	20
BP	GO:0043687	post-translational protein modification	36/1011	363/18866	0.000287327	0.0173167	0.0148276	FSTL1/KLHL13/COPS4/NUCB1/SDC2/AGTPBP1/PSMF1/CUL4B/KLHL21/RNF7/RAB5A/CUL3/FBXL5/PSMB8/SOCS3/TMEM132A/PCSK9/FBXO7/PROC/COMMD1/MFGE8/SCG2/FBXO9/MELTF/RBBP7/PSMD10/FBXL3/EVA1A/KLHL42/KLHL20/SOCS5/ATG12/ALB/STT3A/CHRDL1/MXRA8	36
BP	GO:0043903	regulation of symbiotic process	26/1011	231/18866	0.000287925	0.0173167	0.0148276	VPS4A/EP300/DDX5/CHD1/F2RL1/BCL2/EXOC2/CHMP2B/IFI27/OAS1/PPID/APOBEC3F/TRIM6/BANF1/EIF2AK2/PRKN/FMR1/RAD23A/VPS4B/OAS2/ADAR/TRIML2/HDAC1/TRIM5/MDFIC/CD4	26
BP	GO:1902806	regulation of cell cycle G1/S phase transition	24/1011	206/18866	0.000291102	0.0173174	0.0148282	EP300/CCNB1/CTDSP2/CDK1/BCL2/CNOT1/CYP1A1/ZNF655/KIF14/KLF4/CUL4B/RDX/E2F7/FBXO7/MDM2/APPL2/CDC45/ID2/CDK2/CDKN1A/CNOT3/TFDP2/SOX4/PKD1	24
BP	GO:0030900	forebrain development	38/1011	391/18866	0.000295942	0.017416	0.0149126	NR4A2/ANXA3/FRS2/TRAPPC9/XRN2/CEP120/GNG12/AGTPBP1/KIF14/RTN4RL1/PITX1/SHH/NF1/UQCRQ/XRCC1/SHANK3/NSUN5/NR4A3/NKX2-1/GSK3B/MKKS/FOXP2/TSKU/CHD7/TACC1/PAX6/CREB1/TBX3/ID2/FGF13/GATA2/HDAC1/MBOAT7/SLIT2/DOCK7/ARID1A/PLXNA3/BMPR1A	38
BP	GO:2001252	positive regulation of chromosome organization	22/1011	182/18866	0.000305724	0.0178003	0.0152417	GNL3/NAP1L2/CCNB1/BRCA1/BRD4/TNKS2/TCP1/CUL3/VEGFA/MTF2/FMR1/CDT1/TAL1/CCT3/CDC23/TET1/ZBTB7B/TERF1/HNRNPU/ESPL1/SFPQ/MECP2	22
BP	GO:0003158	endothelium development	18/1011	135/18866	0.000319045	0.0183804	0.0157384	ZEB1/MET/ROCK2/F2RL1/HOXB5/RDX/ARHGEF26/ADD1/VEGFA/PROC/CLIC4/CLDN3/APOLD1/HEY1/CXCL10/RAP1A/MSN/ACVRL1	18
BP	GO:0007098	centrosome cycle	17/1011	125/18866	0.000365973	0.0208643	0.0178652	CHORDC1/BRCA1/ROCK2/C2CD3/CETN3/CDK1/CEP120/CEP85/CHMP2B/PARD6G/NDC80/VPS4B/CDK2/KIF3A/HAUS7/PARD6B/XRCC2	17
BP	GO:0046688	response to copper ion	9/1011	43/18866	0.000380841	0.0214716	0.0183853	CDK1/CYP1A1/NFE2L2/ATP7B/SNCA/MT1E/MT1HL1/MT1F/MT2A	9
BP	GO:0016569	covalent chromatin modification	44/1011	481/18866	0.000389132	0.0214716	0.0183853	MSL1/NAP1L2/EP300/CCNB1/CHD1/BRCA1/BAZ1B/PHF20/ING5/CDK1/KDM2A/KDM4B/UFL1/UIMC1/BRD4/CUL4B/JAK2/TAF9/NAA60/SNCA/KMT2B/VEGFA/CCNA2/ELK4/HLCS/MTF2/KMT2D/FMR1/KDM7A/ATXN7L3/TBL1XR1/KANSL3/CDK2/UBE2A/BRMS1L/ASH2L/GATA2/TET1/HDAC1/BMI1/ZBTB7B/RYBP/SFPQ/MECP2	44
BP	GO:1903364	positive regulation of cellular protein catabolic process	19/1011	149/18866	0.000392047	0.0214716	0.0183853	SUMO1/TRIB3/NFE2L2/RDX/LDLR/FBXL5/PCSK9/GSK3B/TNFAIP3/MAGEF1/PRKN/FMR1/RAD23A/MDM2/SGTA/PSMD10/SOCS5/PTK2B/MSN	19
BP	GO:0099640	axo-dendritic protein transport	5/1011	13/18866	0.000392318	0.0214716	0.0183853	TERF2/KIF5C/PURA/HNRNPU/SFPQ	5
BP	GO:0016570	histone modification	43/1011	468/18866	0.000411303	0.0222877	0.0190841	MSL1/NAP1L2/EP300/CCNB1/BRCA1/BAZ1B/PHF20/ING5/CDK1/KDM2A/KDM4B/UFL1/UIMC1/BRD4/CUL4B/JAK2/TAF9/NAA60/SNCA/KMT2B/VEGFA/CCNA2/ELK4/HLCS/MTF2/KMT2D/FMR1/KDM7A/ATXN7L3/TBL1XR1/KANSL3/CDK2/UBE2A/BRMS1L/ASH2L/GATA2/TET1/HDAC1/BMI1/ZBTB7B/RYBP/SFPQ/MECP2	43
BP	GO:0055076	transition metal ion homeostasis	18/1011	138/18866	0.000418693	0.0224658	0.0192366	HEPHL1/ATP7B/BTBD9/FBXL5/MYC/PRKN/SLC31A1/MT1E/COMMD1/ATP13A2/NEO1/MELTF/SLC30A1/MT1HL1/MT1F/SLC39A10/MT2A/SLC39A14	18
BP	GO:0019827	stem cell population maintenance	20/1011	162/18866	0.000428132	0.0225674	0.0193235	GNL3/CNOT1/MED14/KLF4/ASCL2/NOTCH2/MYC/FOXO1/MTF2/EIF4E/ZHX2/TAL1/TBX3/GATA2/TET1/CNOT3/ARID1A/SAV1/SOX4/BMPR1A	20
BP	GO:0032872	regulation of stress-activated MAPK cascade	26/1011	237/18866	0.000429285	0.0225674	0.0193235	MAP3K3/STK25/TRAF5/ROR2/FOXM1/F2RL1/MAP3K13/HRAS/VEGFA/MYC/MAPK8IP2/FOXO1/DUSP10/FKTN/EIF2AK2/PRKN/DUSP3/EMC10/MAP4K2/FZD4/SERPINB3/DBNL/TNIK/MDFIC/PTK2B/MAP3K5	26
BP	GO:0036293	response to decreased oxygen levels	36/1011	371/18866	0.000434607	0.0225674	0.0193235	MMP2/EP300/CCNB1/NR4A2/LONP1/ROCK2/BCL2/LIMD1/CYP1A1/HP1BP3/PSMF1/NFE2L2/ASCL2/NF1/PSMB8/XRCC1/VEGFA/ITGA2/MYC/CCNA2/PPARD/CITED2/MDM2/CLDN3/ZFP36L1/CREB1/APOLD1/CPEB4/THBS1/PSMD10/PDK3/CHCHD2/SCAP/PTK2B/ACVRL1/MECP2	36
BP	GO:0019079	viral genome replication	17/1011	127/18866	0.000441847	0.0225674	0.0193235	DDX5/NFIA/ROCK2/BCL2/IFI27/OAS1/RAB5A/PPID/APOBEC3F/TRIM6/BANF1/EIF2AK2/PRKN/FMR1/RAD23A/OAS2/ADAR	17
BP	GO:0097193	intrinsic apoptotic signaling pathway	30/1011	290/18866	0.00044447	0.0225674	0.0193235	EP300/TRIB3/DDX5/SOD2/STK25/BRCA1/BCL2/NFE2L2/JAK2/TAF9/HNRNPK/MELK/CUL3/HRAS/PRKN/MDM2/ABL1/NME5/E2F2/CRIP1/CDKN1A/PIK3R1/PLEKHF1/HDAC1/SKIL/CASP4/ACKR3/SERINC3/SFPQ/MAP3K5	30
BP	GO:1901215	negative regulation of neuron death	24/1011	212/18866	0.000445327	0.0225674	0.0193235	SOD2/NR4A2/SERPINF1/BCL2/KIF14/JAK2/SNCA/HRAS/NR4A3/GSK3B/FBXO7/PRKN/IL10/ATP13A2/CREB1/CPEB4/BARHL1/EN2/RASA1/STAMBP/ADNP/XRCC2/PTK2B/MECP2	24
BP	GO:1903050	regulation of proteolysis involved in cellular protein catabolic process	25/1011	225/18866	0.000453666	0.022605	0.0193558	SUMO1/TRIB3/RAD23B/DESI1/UFL1/PSMF1/NFE2L2/SHH/TAF9/WNT10B/GSK3B/MAGEF1/PRKN/FMR1/RAD23A/COMMD1/MDM2/SGTA/PSMD10/SOCS5/CSNK2A1/RYBP/SMARCC1/PTK2B/PKD1	25
BP	GO:0062012	regulation of small molecule metabolic process	42/1011	456/18866	0.00045433	0.022605	0.0193558	EP300/TRIB3/BRCA1/FOXK2/NCOR2/PPP1R3D/HPCA/IRS1/ACADL/ZBTB20/NFYA/PSMF1/LDLR/SQLE/SC5D/SNCA/PSMB8/NR4A3/GSK3B/FOXO1/GUCA2A/PPARD/FAM3C/PRKN/AKT2/APPL2/PDP2/PPP1CB/PSMD10/ODC1/AZIN1/NFYB/HMGCS1/CPT1A/PDK3/SCAP/PASK/MLYCD/ARV1/PTK2B/ABCG1/ACACA	42
BP	GO:0032147	activation of protein kinase activity	33/1011	331/18866	0.00046019	0.0226903	0.0194288	MAP3K3/OSBPL8/MAPKAPK2/FRS2/CDK1/MAP3K13/PIK3CB/RICTOR/IL6R/EPGN/KIF14/TAB2/JAK2/VEGFA/ADCY1/FPR1/EIF2AK2/IRAK2/MAPKAPK3/THBS1/ABL1/MAP4K2/FGF13/TAB3/ADNP/BRAF/DBNL/TNIK/MDFIC/MALT1/PTK2B/STRADB/MAP3K5	33
BP	GO:0031571	mitotic G1 DNA damage checkpoint	11/1011	63/18866	0.000469546	0.0228444	0.0195608	EP300/CCNB1/CDK1/CNOT1/E2F7/MDM2/CDK2/CDKN1A/CNOT3/TFDP2/SOX4	11
BP	GO:0001666	response to hypoxia	35/1011	359/18866	0.000475839	0.0228444	0.0195608	MMP2/EP300/CCNB1/NR4A2/LONP1/ROCK2/BCL2/LIMD1/CYP1A1/HP1BP3/PSMF1/NFE2L2/ASCL2/NF1/PSMB8/XRCC1/VEGFA/ITGA2/MYC/CCNA2/PPARD/CITED2/MDM2/CLDN3/ZFP36L1/CREB1/APOLD1/THBS1/PSMD10/PDK3/CHCHD2/SCAP/PTK2B/ACVRL1/MECP2	35
BP	GO:0010948	negative regulation of cell cycle process	35/1011	359/18866	0.000475839	0.0228444	0.0195608	VPS4A/EP300/CCNB1/BRCA1/CTDSP2/CDK1/BCL2/ORC1/CNOT1/ZNF655/PSMF1/KLF4/UIMC1/TERF2/PSMB8/NDC80/E2F7/FBXO7/FOXN3/MDM2/ZFP36L1/CDT1/RBBP7/PSMD10/CDK2/CBX3/CDKN1A/BMI1/OVOL1/CNOT3/TERF1/RYBP/ESPL1/TFDP2/SOX4	35
BP	GO:0006401	RNA catabolic process	39/1011	415/18866	0.000484299	0.0230484	0.0197355	DDX5/THRAP3/RPL7A/MAPKAPK2/ROCK2/CPEB3/XRN2/FUS/CNOT1/EIF4A3/RPS21/PSMF1/LIN28B/ANP32A/METTL16/PSMB8/RPLP2/ZC3H14/GTPBP2/FMR1/RNASEH2C/TNPO1/ZFP36L1/RPL15/ZHX2/OAS2/RPL28/PPP2R2A/RPL3/PSMD10/PAN3/PPP2CA/RPL35A/RPL23A/RPL31/PKP3/CNOT3/SAMD4B/HNRNPU	39
BP	GO:0062197	cellular response to chemical stress	35/1011	360/18866	0.000500717	0.0235031	0.0201248	MMP2/SOD2/MET/NR4A2/LONP1/STK25/CDK1/BCL2/NFE2L2/KLF4/KLF2/JAK2/GCH1/MELK/SNCA/NR4A3/CCNA2/TNFAIP3/FOXO1/FBXO7/SLC25A24/PRKN/IL10/ATP13A2/MDM2/ZFP36L1/ABL1/TXNRD1/NME5/CDK2/MGAT3/PDGFRA/PYCR2/SFPQ/MAP3K5	35
BP	GO:0098727	maintenance of cell number	20/1011	164/18866	0.000502442	0.0235031	0.0201248	GNL3/CNOT1/MED14/KLF4/ASCL2/NOTCH2/MYC/FOXO1/MTF2/EIF4E/ZHX2/TAL1/TBX3/GATA2/TET1/CNOT3/ARID1A/SAV1/SOX4/BMPR1A	20
BP	GO:0010506	regulation of autophagy	34/1011	347/18866	0.000520493	0.0238329	0.0204072	EP300/TRIB3/MET/FOXK2/BCL2/PIK3CB/UFL1/ATP6V1C1/TAB2/RAB5A/RRAGC/CALCOCO2/SNCA/GSK3B/FOXO1/FBXO7/TRIM6/PRKN/IL10/GPSM1/ATP13A2/SESN1/RNF152/ABL1/LRSAM1/TAB3/TRIML2/PLEKHF1/TRIM5/RRAGB/HSPB8/RNF41/ABL2/GPR137B	34
BP	GO:0070302	regulation of stress-activated protein kinase signaling cascade	26/1011	240/18866	0.000520542	0.0238329	0.0204072	MAP3K3/STK25/TRAF5/ROR2/FOXM1/F2RL1/MAP3K13/HRAS/VEGFA/MYC/MAPK8IP2/FOXO1/DUSP10/FKTN/EIF2AK2/PRKN/DUSP3/EMC10/MAP4K2/FZD4/SERPINB3/DBNL/TNIK/MDFIC/PTK2B/MAP3K5	26
BP	GO:0034405	response to fluid shear stress	8/1011	36/18866	0.000522557	0.0238329	0.0204072	ASS1/NFE2L2/KLF4/KLF2/CITED2/SOCS5/PTK2B/PKD1	8
BP	GO:0044783	G1 DNA damage checkpoint	11/1011	64/18866	0.000539979	0.0240713	0.0206113	EP300/CCNB1/CDK1/CNOT1/E2F7/MDM2/CDK2/CDKN1A/CNOT3/TFDP2/SOX4	11
BP	GO:0044819	mitotic G1/S transition checkpoint	11/1011	64/18866	0.000539979	0.0240713	0.0206113	EP300/CCNB1/CDK1/CNOT1/E2F7/MDM2/CDK2/CDKN1A/CNOT3/TFDP2/SOX4	11
BP	GO:0010828	positive regulation of glucose transmembrane transport	9/1011	45/18866	0.000543592	0.0240713	0.0206113	OSBPL8/IRS1/NFE2L2/NR4A3/AKT2/RHOQ/PIK3R1/BRAF/RAP1A	9
BP	GO:0071280	cellular response to copper ion	7/1011	28/18866	0.000545375	0.0240713	0.0206113	CYP1A1/NFE2L2/SNCA/MT1E/MT1HL1/MT1F/MT2A	7
BP	GO:0000086	G2/M transition of mitotic cell cycle	27/1011	254/18866	0.0005524	0.0241863	0.0207098	VPS4A/CCNB1/BRCA1/FOXM1/CDK1/ORC1/KIF14/PSMF1/BRD4/MELK/PSMB8/CCNA2/WNT10B/FOXN3/VPS4B/PPP2R2A/PPP1CB/PSMD10/CDK7/CDK2/CDKN1A/FBXL3/HAUS7/CDC25A/MNAT1/RAD51B/MECP2	27
BP	GO:0006402	mRNA catabolic process	36/1011	376/18866	0.000557668	0.0242232	0.0207413	DDX5/THRAP3/RPL7A/MAPKAPK2/ROCK2/CPEB3/XRN2/FUS/CNOT1/EIF4A3/RPS21/PSMF1/ANP32A/METTL16/PSMB8/RPLP2/ZC3H14/GTPBP2/FMR1/TNPO1/ZFP36L1/RPL15/ZHX2/RPL28/PPP2R2A/RPL3/PSMD10/PAN3/PPP2CA/RPL35A/RPL23A/RPL31/PKP3/CNOT3/SAMD4B/HNRNPU	36
BP	GO:0009314	response to radiation	41/1011	447/18866	0.000574149	0.0247426	0.0211862	EP300/INIP/BRCA1/GRB2/BCL2/POLG/DDHD2/XPC/UIMC1/HRH2/CUL4B/TANK/SERPINB13/NF1/OPN3/PPID/HRAS/MYC/RBM4B/FMR1/MDM2/AKT2/EEF1D/CREB1/PPP1CB/ID2/METAP2/NABP1/CXCL10/FECH/CRIP1/UBE2A/SLC1A3/CDKN1A/FBXL3/PIK3R1/POLD1/HMGCS1/CDC25A/XRCC2/MECP2	41
BP	GO:0046321	positive regulation of fatty acid oxidation	5/1011	14/18866	0.000583436	0.0248334	0.0212639	IRS1/NR4A3/AKT2/CPT1A/MLYCD	5
BP	GO:0060828	regulation of canonical Wnt signaling pathway	30/1011	295/18866	0.000590739	0.0248334	0.0212639	COL1A1/ROR2/NRARP/PPM1A/LIMD1/PSMF1/TNKS2/SHH/JRK/SULF2/SOST/CUL3/PSMB8/AMER3/WNT10B/GSK3B/FOXO1/SMURF2/PRKN/TLE3/TBL1XR1/PSMD10/TMEM64/SOSTDC1/OTULIN/HDAC1/FZD4/LZTS2/ZBED3/SOX4	30
BP	GO:0006695	cholesterol biosynthetic process	12/1011	75/18866	0.000602728	0.0248334	0.0212639	NFYA/SQLE/SC5D/ACLY/MSMO1/NFYB/HMGCS1/SCAP/LBR/ARV1/ABCG1/ACACA	12
BP	GO:1902653	secondary alcohol biosynthetic process	12/1011	75/18866	0.000602728	0.0248334	0.0212639	NFYA/SQLE/SC5D/ACLY/MSMO1/NFYB/HMGCS1/SCAP/LBR/ARV1/ABCG1/ACACA	12
BP	GO:0090181	regulation of cholesterol metabolic process	11/1011	65/18866	0.000619016	0.0248334	0.0212639	ACADL/NFYA/LDLR/SQLE/SC5D/NFYB/HMGCS1/SCAP/ARV1/ABCG1/ACACA	11
BP	GO:0010810	regulation of cell-substrate adhesion	24/1011	217/18866	0.000624382	0.0248334	0.0212639	SLK/ROCK2/COL1A1/BCL2/PIK3CB/JAK2/NF1/VEGFA/WDPCP/GSK3B/DUSP3/OLFM4/MELTF/THBS1/ABL1/TRIOBP/RASA1/PIK3R1/NEXMIF/COL26A1/FZD4/NID1/PTK2B/ACVRL1	24
BP	GO:0050792	regulation of viral process	24/1011	217/18866	0.000624382	0.0248334	0.0212639	VPS4A/EP300/DDX5/CHD1/BCL2/CHMP2B/IFI27/OAS1/PPID/APOBEC3F/TRIM6/BANF1/EIF2AK2/PRKN/FMR1/RAD23A/VPS4B/OAS2/ADAR/TRIML2/HDAC1/TRIM5/MDFIC/CD4	24
BP	GO:0043254	regulation of protein-containing complex assembly	41/1011	449/18866	0.000627472	0.0248334	0.0212639	SUMO1/EP300/MET/RNF4/GRB2/PPM1A/RICTOR/SPTBN1/CDC42EP3/KIF14/LMO4/CUL4B/RDX/ICE1/ADD1/SOST/SNCA/VEGFA/WNT10B/GSK3B/PSRC1/STMN1/MKKS/EIF2AK2/CREB1/CDT1/TAL1/ABL1/CDC42EP5/TRIOBP/MTPN/RASA1/TERF1/SLIT2/TMOD3/NCLN/ACTR2/DBNL/PTK2B/MSN/MECP2	41
BP	GO:0071498	cellular response to fluid shear stress	6/1011	21/18866	0.000631593	0.0248334	0.0212639	ASS1/NFE2L2/KLF4/KLF2/SOCS5/PTK2B	6
BP	GO:0044774	mitotic DNA integrity checkpoint	15/1011	108/18866	0.000634814	0.0248334	0.0212639	EP300/CCNB1/CDK1/ORC1/CNOT1/XPC/E2F7/MDC1/FOXN3/MDM2/CDK2/CDKN1A/CNOT3/TFDP2/SOX4	15
BP	GO:0061028	establishment of endothelial barrier	9/1011	46/18866	0.000644119	0.0248334	0.0212639	ROCK2/F2RL1/RDX/ADD1/VEGFA/PROC/CLDN3/RAP1A/MSN	9
BP	GO:0036473	cell death in response to oxidative stress	14/1011	97/18866	0.000644317	0.0248334	0.0212639	SOD2/MET/STK25/BCL2/NFE2L2/JAK2/MELK/NR4A3/FBXO7/PRKN/IL10/NME5/SFPQ/MAP3K5	14
BP	GO:1901655	cellular response to ketone	14/1011	97/18866	0.000644317	0.0248334	0.0212639	SERPINF1/ROCK2/ASS1/KLF4/KLF2/FOXO1/ADCY1/EIF4E/PTGER2/GNAI1/FECH/CBX3/MSN/ACACA	14
BP	GO:1990823	response to leukemia inhibitory factor	14/1011	97/18866	0.000644317	0.0248334	0.0212639	GFPT2/KLF4/SOCS3/SRSF3/PLA2G10/MTF2/PAX6/CREB1/NCL/ILDR1/NFYB/FZD4/PCOLCE2/HNRNPU	14
BP	GO:1990830	cellular response to leukemia inhibitory factor	14/1011	97/18866	0.000644317	0.0248334	0.0212639	GFPT2/KLF4/SOCS3/SRSF3/PLA2G10/MTF2/PAX6/CREB1/NCL/ILDR1/NFYB/FZD4/PCOLCE2/HNRNPU	14
BP	GO:1901988	negative regulation of cell cycle phase transition	28/1011	270/18866	0.000652605	0.024977	0.0213868	VPS4A/EP300/CCNB1/BRCA1/CTDSP2/CDK1/BCL2/ORC1/CNOT1/ZNF655/PSMF1/KLF4/UIMC1/PSMB8/NDC80/E2F7/FBXO7/FOXN3/MDM2/ZFP36L1/CDT1/PSMD10/CDK2/CDKN1A/OVOL1/CNOT3/TFDP2/SOX4	28
BP	GO:0071229	cellular response to acid chemical	12/1011	76/18866	0.000681461	0.0257216	0.0220244	MMP2/ZEB1/COL1A1/CPEB3/ASS1/KLF2/RRAGC/VEGFA/SESN1/CPEB4/PDGFRA/RRAGB	12
BP	GO:0072091	regulation of stem cell proliferation	12/1011	76/18866	0.000681461	0.0257216	0.0220244	CCNE1/SHH/NF1/VEGFA/EIF2AK2/PAX6/ZFP36L1/TBX3/FZD3/OVOL1/HNRNPU/LTBP3	12
BP	GO:0061136	regulation of proteasomal protein catabolic process	22/1011	193/18866	0.000688888	0.0258239	0.022112	SUMO1/TRIB3/RAD23B/DESI1/UFL1/PSMF1/NFE2L2/SHH/TAF9/WNT10B/GSK3B/PRKN/FMR1/RAD23A/COMMD1/MDM2/SGTA/PSMD10/SOCS5/RYBP/SMARCC1/PKD1	22
BP	GO:0043484	regulation of RNA splicing	19/1011	156/18866	0.000697452	0.025967	0.0222346	DDX5/THRAP3/FUS/AHNAK/HNRNPK/METTL16/SRSF3/RBMXL1/HNRNPH1/RBM4B/FMR1/PTBP3/BRDT/NCL/DDX17/ESRP1/PIK3R1/HNRNPU/MBNL2	19
BP	GO:0071383	cellular response to steroid hormone stimulus	23/1011	206/18866	0.000703866	0.0260288	0.0222874	EP300/DDX5/SERPINF1/BRCA1/NCOR2/ASS1/CNOT1/PAQR8/UFL1/JAK2/STRN3/NR4A3/FOXO1/PPARD/EIF4E/KMT2D/ZFP36L1/DDX17/FECH/CBX3/HDAC1/HNRNPU/ARID1A	23
BP	GO:0000075	cell cycle checkpoint	24/1011	219/18866	0.000711922	0.02615	0.0223912	VPS4A/EP300/CCNB1/BRCA1/CDK1/ORC1/CNOT1/XPC/UIMC1/HRAS/NDC80/E2F7/MDC1/FOXN3/MDM2/CDT1/CDC45/CDK2/NABP1/CDKN1A/CNOT3/PRCC/TFDP2/SOX4	24
BP	GO:0046578	regulation of Ras protein signal transduction	22/1011	194/18866	0.000738675	0.0269518	0.0230778	MET/FOXM1/GRB2/F2RL1/KIF14/RDX/JAK2/NF1/NOTCH2/CUL3/HRAS/STMN1/ARHGDIB/STARD8/BCR/RASA2/PSD4/ABL1/RASA1/STAMBP/PSD3/ABL2	22
BP	GO:0007409	axonogenesis	43/1011	482/18866	0.000753924	0.027326	0.0233982	NR4A2/STK25/SLC25A46/FRS2/GRB2/PLXNA1/MAP3K13/BCL2/PIK3CB/SPTBN1/SLITRK4/CELSR3/SHH/NOTCH2/VEGFA/CDH11/SHANK3/NR4A3/NKX2-1/GSK3B/PLA2G10/KIF5C/STMN1/ADCY1/TUBB2B/TSKU/PAX6/CREB1/ERBB2/NEO1/ABL1/IST1/FGF13/KIF3A/PIK3R1/FZD3/ADNP/SKIL/SLIT2/DOCK7/PARD6B/PLX	43
BP	GO:0044839	cell cycle G2/M phase transition	28/1011	273/18866	0.000775807	0.0279341	0.0239189	VPS4A/CCNB1/BRCA1/FOXM1/CDK1/ORC1/KIF14/PSMF1/UIMC1/BRD4/MELK/PSMB8/CCNA2/WNT10B/FOXN3/VPS4B/PPP2R2A/PPP1CB/PSMD10/CDK7/CDK2/CDKN1A/FBXL3/HAUS7/CDC25A/MNAT1/RAD51B/MECP2	28
BP	GO:0032535	regulation of cellular component size	36/1011	383/18866	0.000781513	0.0279557	0.0239374	DSTN/GRB2/F2RL1/MAP3K13/RICTOR/SPTBN1/CDC42EP3/LRRC8A/HP1BP3/RDX/RAB5A/ADD1/VEGFA/SHANK3/GSK3B/MKKS/SLC12A7/ATP13A2/CREB1/CFL2/ABL1/CDC42EP5/TRIOBP/IST1/RAB22A/MTPN/FGF13/RASA1/ADNP/SLIT2/TMOD3/ACTR2/PLXNA3/DBNL/PTK2B/MSN	36
BP	GO:0042752	regulation of circadian rhythm	16/1011	122/18866	0.000806758	0.0286713	0.0245502	THRAP3/ROCK2/CDK1/KDM2A/OPN3/NR1D2/NKX2-1/GSK3B/ADCY1/RBM4B/CREB1/PPP1CB/ID2/FBXL3/MAGED1/SFPQ	16
BP	GO:0033044	regulation of chromosome organization	34/1011	356/18866	0.000818705	0.0287987	0.0246592	GNL3/NAP1L2/CCNB1/BRCA1/RNF4/BRD4/TNKS2/TCP1/TLK1/TERF2/CUL3/SNCA/KMT2B/XRCC1/VEGFA/NDC80/MYC/MTF2/FMR1/CDT1/TAL1/CDC45/CCT3/CDC23/GATA2/TET1/ASF1A/ZBTB7B/TERF1/HNRNPU/ESPL1/MNAT1/SFPQ/MECP2	34
BP	GO:0007162	negative regulation of cell adhesion	30/1011	301/18866	0.000820865	0.0287987	0.0246592	COL1A1/NRARP/PLXNA1/CBLL1/ASS1/KLF4/RDX/SHH/JAK2/NF1/PODXL/VEGFA/ARHGDIB/DUSP3/IL10/ERBB2/MELTF/THBS1/ABL1/TNFRSF21/RASA1/PIK3R1/NEXMIF/SOCS5/DLG5/ZBTB7B/FZD4/PLXNA3/IRF1/ACVRL1	30
BP	GO:1904837	beta-catenin-TCF complex assembly	7/1011	30/18866	0.000853808	0.0297637	0.0254854	EP300/MYC/KMT2D/TLE3/ASH2L/HDAC1/PYGO1	7
BP	GO:0045069	regulation of viral genome replication	14/1011	100/18866	0.000877504	0.0303961	0.026027	DDX5/BCL2/IFI27/OAS1/PPID/APOBEC3F/TRIM6/BANF1/EIF2AK2/PRKN/FMR1/RAD23A/OAS2/ADAR	14
BP	GO:0051384	response to glucocorticoid	18/1011	147/18866	0.000894862	0.0308024	0.0263749	ABCA3/SERPINF1/ANXA3/BCHE/BCL2/ASS1/TRIM63/TYMS/FOXO1/EIF4E/IL10/ZFP36L1/FECH/CBX3/CDKN1A/FOSB/SLIT2/HNRNPU	18
BP	GO:0009636	response to toxic substance	26/1011	250/18866	0.000958835	0.0327982	0.0280838	CCNB1/SOD2/TRPM6/CDK1/BCL2/ASS1/CYP1A1/NFE2L2/GCH1/TYMS/RDH11/SLC23A1/PRKN/MT1E/BLMH/MDM2/SESN1/TXNRD1/SLC30A1/MT1HL1/FECH/MT1F/CDKN1A/ALB/MT2A/AKR1B10	26
BP	GO:0044773	mitotic DNA damage checkpoint	14/1011	101/18866	0.00096953	0.0328646	0.0281407	EP300/CCNB1/CDK1/CNOT1/XPC/E2F7/MDC1/FOXN3/MDM2/CDK2/CDKN1A/CNOT3/TFDP2/SOX4	14
BP	GO:0031023	microtubule organizing center organization	17/1011	136/18866	0.000974507	0.0328646	0.0281407	CHORDC1/BRCA1/ROCK2/C2CD3/CETN3/CDK1/CEP120/CEP85/CHMP2B/PARD6G/NDC80/VPS4B/CDK2/KIF3A/HAUS7/PARD6B/XRCC2	17
BP	GO:0050679	positive regulation of epithelial cell proliferation	23/1011	211/18866	0.000978792	0.0328646	0.0281407	NRARP/RICTOR/EPGN/OSR2/STAT5A/SHH/NF1/NOTCH2/HRAS/VEGFA/MYC/NR4A3/TNFAIP3/FOXP2/IL10/SCG2/EMC10/NR4A1/ERBB2/GATA2/AKT3/ACVRL1/BMPR1A	23
BP	GO:0070542	response to fatty acid	13/1011	90/18866	0.000985334	0.0328825	0.028156	CCNB1/ASS1/IRS1/LDLR/FOXO1/PTGER2/CREB1/ACSL1/CPT1A/PDK3/ID3/SMARCD1/ACACA	13
BP	GO:0032956	regulation of actin cytoskeleton organization	34/1011	360/18866	0.000993652	0.0329591	0.0282216	MET/ROCK2/DSTN/GRB2/F2RL1/RICTOR/SPTBN1/CDC42EP3/RDX/NOTCH2/ADD1/HRAS/SHANK3/STMN1/MKKS/ARHGDIB/PRKN/CFL2/ABL1/CDC42EP5/TRIOBP/RHOQ/MTPN/RASA1/PIK3R1/PDGFRA/SORBS3/SLIT2/MYLK3/TMOD3/ACTR2/DBNL/PTK2B/ABL2	34
BP	GO:1901991	negative regulation of mitotic cell cycle phase transition	26/1011	251/18866	0.00101662	0.033305	0.0285178	VPS4A/EP300/CCNB1/BRCA1/CTDSP2/CDK1/BCL2/ORC1/CNOT1/ZNF655/PSMF1/KLF4/PSMB8/NDC80/E2F7/FBXO7/FOXN3/MDM2/ZFP36L1/CDT1/PSMD10/CDK2/CDKN1A/CNOT3/TFDP2/SOX4	26
BP	GO:0031570	DNA integrity checkpoint	19/1011	161/18866	0.00102504	0.033305	0.0285178	EP300/CCNB1/BRCA1/CDK1/ORC1/CNOT1/XPC/UIMC1/E2F7/MDC1/FOXN3/MDM2/CDT1/CDC45/CDK2/CDKN1A/CNOT3/TFDP2/SOX4	19
BP	GO:0015980	energy derivation by oxidation of organic compounds	28/1011	278/18866	0.00102654	0.033305	0.0285178	CCNB1/COX15/FAHD1/GFPT2/PPP1R3D/CDK1/NDUFS4/IRS1/COX10/ACO2/PGM1/OXA1L/SNCA/UQCRQ/MYC/NR4A3/GSK3B/UQCR10/AKT2/GBE1/PPP1CB/G6PC/SUCLG2/LYRM7/PASK/SHMT2/SDHB/MECP2	28
BP	GO:0009416	response to light stimulus	31/1011	319/18866	0.00102842	0.033305	0.0285178	EP300/BCL2/POLG/DDHD2/XPC/HRH2/CUL4B/SERPINB13/NF1/OPN3/PPID/MYC/RBM4B/FMR1/MDM2/AKT2/CREB1/PPP1CB/ID2/METAP2/FECH/CRIP1/UBE2A/SLC1A3/CDKN1A/FBXL3/PIK3R1/POLD1/HMGCS1/CDC25A/MECP2	31
BP	GO:0051656	establishment of organelle localization	39/1011	432/18866	0.00104259	0.0334583	0.028649	VPS4A/LMAN1/CENPQ/CCNB1/MREG/STK25/TRAPPC9/SEC23IP/CEP120/MYO5C/KIF14/CHMP2B/PEF1/CUL3/STX5/NDC80/NR4A3/TRAPPC6A/PSRC1/KIF5C/MKKS/PRKN/PAX6/VPS4B/CDT1/PPP6R3/BICD2/MAP4K2/KIF3A/CDC23/MIS12/GATA2/TERF1/DOCK7/HNRNPU/ACTR2/ESPL1/MAP4/SEC24D	39
BP	GO:0043524	negative regulation of neuron apoptotic process	18/1011	149/18866	0.00104823	0.0334583	0.028649	SOD2/NR4A2/BCL2/KIF14/JAK2/HRAS/NR4A3/PRKN/IL10/CPEB4/BARHL1/EN2/RASA1/STAMBP/ADNP/XRCC2/PTK2B/MECP2	18
BP	GO:0001952	regulation of cell-matrix adhesion	16/1011	125/18866	0.00105149	0.0334583	0.028649	SLK/ROCK2/BCL2/PIK3CB/NF1/VEGFA/WDPCP/GSK3B/DUSP3/THBS1/ABL1/RASA1/PIK3R1/NEXMIF/PTK2B/ACVRL1	16
BP	GO:0061138	morphogenesis of a branching epithelium	21/1011	187/18866	0.00109294	0.0342566	0.0293326	MET/FRS2/NRARP/GRB2/PLXNA1/BCL2/SHH/VEGFA/MYC/SOCS3/NKX2-1/IL10/CLIC4/ABL1/TBX3/SULF1/DLG5/SLIT2/HOXB7/MAGED1/PKD1	21
BP	GO:1902652	secondary alcohol metabolic process	19/1011	162/18866	0.00110435	0.0342566	0.0293326	ACADL/NFYA/ACO2/LDLR/SQLE/SC5D/ACLY/PCSK9/PPARD/MSMO1/NFYB/HMGCS1/SCAP/HDLBP/LBR/ARV1/CLN8/ABCG1/ACACA	19
BP	GO:2001020	regulation of response to DNA damage stimulus	24/1011	226/18866	0.00110778	0.0342566	0.0293326	DDX5/BRCA1/FOXM1/BCL2/FUS/UIMC1/TAF9/TERF2/HNRNPK/XRCC1/MYC/MAGEF1/FMR1/MDM2/KLHL15/ABL1/PSMD10/NUDT16L1/FAM168A/SKIL/WRNIP1/SPRED2/ACKR3/ACTR2	24
BP	GO:1901654	response to ketone	22/1011	200/18866	0.00110788	0.0342566	0.0293326	SERPINF1/ROCK2/HPCA/ASS1/KLF4/KLF2/TYMS/FOXO1/ADCY1/FOXP2/EIF4E/PTGER2/GNAI1/THBS1/FECH/CBX3/CDKN1A/FOSB/SLIT2/PSPH/MSN/ACACA	22
BP	GO:2000377	regulation of reactive oxygen species metabolic process	22/1011	200/18866	0.00110788	0.0342566	0.0293326	BRCA1/ROCK2/FOXM1/GRB2/F2RL1/BCL2/ASS1/NFE2L2/KLF4/KLF2/JAK2/GCH1/SNCA/FOXO1/PRKN/IL10/BCR/THBS1/CDKN1A/PDK3/PTK2B/RNF41	22
BP	GO:0032970	regulation of actin filament-based process	37/1011	405/18866	0.00111935	0.0344167	0.0294697	SUMO1/MET/ROCK2/DSTN/GRB2/F2RL1/RICTOR/SPTBN1/CDC42EP3/RDX/NOTCH2/ADD1/HRAS/SHANK3/STMN1/MKKS/ARHGDIB/PRKN/CFL2/ABL1/CDC42EP5/TRIOBP/RHOQ/MTPN/FGF13/RASA1/PIK3R1/PDGFRA/SORBS3/SLIT2/MYLK3/TMOD3/ACTR2/DBNL/DSP/PTK2B/ABL2	37
BP	GO:2000134	negative regulation of G1/S transition of mitotic cell cycle	16/1011	126/18866	0.00114591	0.0350368	0.0300006	EP300/CCNB1/CTDSP2/CDK1/BCL2/CNOT1/ZNF655/KLF4/E2F7/FBXO7/MDM2/CDK2/CDKN1A/CNOT3/TFDP2/SOX4	16
BP	GO:0032886	regulation of microtubule-based process	25/1011	240/18866	0.00116258	0.035349	0.030268	CHORDC1/MET/BRCA1/ROCK2/RNF4/GAS2L1/CEP120/CEP85/CHMP2B/SNCA/GSK3B/PSRC1/STMN1/MKKS/GNAI1/VPS4B/ERBB2/ABL1/BICD2/FGF13/KLHL42/HNRNPU/SEMG1/PKD1/MECP2	25
BP	GO:0001763	morphogenesis of a branching structure	22/1011	201/18866	0.00118276	0.0357637	0.030623	MET/FRS2/NRARP/GRB2/PLXNA1/MAP3K13/BCL2/SHH/VEGFA/MYC/SOCS3/NKX2-1/IL10/CLIC4/ABL1/TBX3/SULF1/DLG5/SLIT2/HOXB7/MAGED1/PKD1	22
BP	GO:0090092	regulation of transmembrane receptor protein serine/threonine kinase signaling pathway	26/1011	254/18866	0.00120845	0.035972	0.0308014	FSTL1/EP300/ZEB1/PPM1A/SPTBN1/GLG1/SHH/SH2B1/JAK2/NOTCH2/SOST/NKX2-1/SMURF2/CITED2/NEO1/THBS1/ABL1/RNF111/SULF1/NREP/SOSTDC1/SKIL/SPRED2/CHRDL1/ACVRL1/BMPR1A	26
BP	GO:0016126	sterol biosynthetic process	12/1011	81/18866	0.00121594	0.035972	0.0308014	NFYA/SQLE/SC5D/ACLY/MSMO1/NFYB/HMGCS1/SCAP/LBR/ARV1/ABCG1/ACACA	12
BP	GO:0021766	hippocampus development	12/1011	81/18866	0.00121594	0.035972	0.0308014	ANXA3/XRN2/KIF14/UQCRQ/XRCC1/NR4A3/NKX2-1/GSK3B/MKKS/FGF13/HDAC1/PLXNA3	12
BP	GO:0034644	cellular response to UV	12/1011	81/18866	0.00121594	0.035972	0.0308014	EP300/XPC/CUL4B/PPID/MYC/FMR1/MDM2/CRIP1/CDKN1A/PIK3R1/POLD1/CDC25A	12
BP	GO:0006367	transcription initiation from RNA polymerase II promoter	21/1011	189/18866	0.00125139	0.0368217	0.031529	CCNB1/NR4A2/TEAD1/CDK1/MED14/TAF9/NOTCH2/NR1D2/NR4A3/WNT10B/PPARD/NR4A1/CREB1/CDK7/RUNX2/E2F2/TAF8/CDKN1A/MNAT1/GTF2E1/MECP2	21
BP	GO:0071824	protein-DNA complex subunit organization	28/1011	282/18866	0.00127521	0.0370533	0.0317273	NAP1L2/CENPQ/RAD23B/RNF4/HP1BP3/XPC/CUL4B/BDP1/NAA60/MCM5/MYC/SUPT16H/WNT10B/CREB1/CDT1/RBBP7/BRDT/CDC45/CABIN1/CDK7/MIS12/ASF1A/TERF1/ARID1A/MNAT1/SMARCC1/SMARCD1/GTF2E1	28
BP	GO:0031960	response to corticosteroid	19/1011	164/18866	0.00127878	0.0370533	0.0317273	ABCA3/SERPINF1/ANXA3/COL1A1/BCHE/BCL2/ASS1/TRIM63/TYMS/FOXO1/EIF4E/IL10/ZFP36L1/FECH/CBX3/CDKN1A/FOSB/SLIT2/HNRNPU	19
BP	GO:0046320	regulation of fatty acid oxidation	7/1011	32/18866	0.00128556	0.0370533	0.0317273	IRS1/ACADL/NR4A3/AKT2/APPL2/CPT1A/MLYCD	7
BP	GO:0031346	positive regulation of cell projection organization	36/1011	394/18866	0.00129388	0.0370533	0.0317273	EP300/SERPINF1/STK25/ROR2/F2RL1/PLXNA1/MAP3K13/CPEB3/CEP120/CDC42EP3/NFE2L2/AKIRIN1/HRAS/VEGFA/ITGA2/SHANK3/PRKN/FMR1/TUBB2B/DZIP1/CDC42EP5/UNC13A/IST1/RHOQ/DLG5/ADNP/SKIL/SLIT2/ZNF804A/FZD4/ACTR2/PLXNA3/DBNL/RAP1A/PTK2B/ABL2	36
BP	GO:1903829	positive regulation of cellular protein localization	32/1011	338/18866	0.00132497	0.0370533	0.0317273	GNL3/CENPQ/ROCK2/CDK1/PPM1A/BCL2/HPCA/SPTBN1/RDX/TCP1/SLC51B/RER1/SHH/JAK2/XPO4/ICE1/HRAS/NDC80/GSK3B/GPD1L/PRKN/MDM2/GNAI1/AKT2/ERBB2/CDT1/CCT3/MGAT3/PIK3R1/TFDP2/MSN/GPR137B	32
BP	GO:0007084	mitotic nuclear envelope reassembly	4/1011	10/18866	0.00132696	0.0370533	0.0317273	ANKLE2/BANF1/PPP2R2A/PPP2CA	4
BP	GO:0098935	dendritic transport	4/1011	10/18866	0.00132696	0.0370533	0.0317273	KIF5C/PURA/HNRNPU/SFPQ	4
BP	GO:1902946	protein localization to early endosome	4/1011	10/18866	0.00132696	0.0370533	0.0317273	ROCK2/RDX/MGAT3/MSN	4
BP	GO:1904896	ESCRT complex disassembly	4/1011	10/18866	0.00132696	0.0370533	0.0317273	VPS4A/CHMP2B/VPS4B/IST1	4
BP	GO:1904903	ESCRT III complex disassembly	4/1011	10/18866	0.00132696	0.0370533	0.0317273	VPS4A/CHMP2B/VPS4B/IST1	4
BP	GO:0070507	regulation of microtubule cytoskeleton organization	21/1011	190/18866	0.00133772	0.0371643	0.0318223	CHORDC1/MET/BRCA1/ROCK2/RNF4/GAS2L1/CEP120/CEP85/CHMP2B/SNCA/GSK3B/PSRC1/STMN1/GNAI1/VPS4B/ABL1/BICD2/FGF13/HNRNPU/PKD1/MECP2	21
BP	GO:0072089	stem cell proliferation	16/1011	128/18866	0.00135637	0.0374919	0.0321029	CCNE1/FRS2/SHH/NF1/VEGFA/WNT10B/EIF2AK2/PAX6/ZFP36L1/TBX3/FGF13/FZD3/OVOL1/DOCK7/HNRNPU/LTBP3	16
BP	GO:0071294	cellular response to zinc ion	6/1011	24/18866	0.00136479	0.0375351	0.0321399	MT1E/ATP13A2/CREB1/MT1HL1/MT1F/MT2A	6
BP	GO:0032873	negative regulation of stress-activated MAPK cascade	9/1011	51/18866	0.00139956	0.0381084	0.0326307	FOXM1/F2RL1/MYC/FOXO1/DUSP10/FKTN/PRKN/DUSP3/SERPINB3	9
BP	GO:0070303	negative regulation of stress-activated protein kinase signaling cascade	9/1011	51/18866	0.00139956	0.0381084	0.0326307	FOXM1/F2RL1/MYC/FOXO1/DUSP10/FKTN/PRKN/DUSP3/SERPINB3	9
BP	GO:0008203	cholesterol metabolic process	18/1011	153/18866	0.00142297	0.038554	0.0330122	ACADL/NFYA/LDLR/SQLE/SC5D/ACLY/PCSK9/PPARD/MSMO1/NFYB/HMGCS1/SCAP/HDLBP/LBR/ARV1/CLN8/ABCG1/ACACA	18
BP	GO:0000281	mitotic cytokinesis	11/1011	72/18866	0.00148632	0.0400721	0.0343122	VPS4A/ROCK2/SPTBN1/CHMP2B/KIF4A/STMN1/VPS4B/RASA1/STAMBP/LZTS2/ESPL1	11
BP	GO:0048041	focal adhesion assembly	12/1011	83/18866	0.00150988	0.0405077	0.0346852	SLK/ROCK2/BCL2/VEGFA/ITGA2/WDPCP/DUSP3/BCR/THBS1/ABL1/PTK2B/ACVRL1	12
BP	GO:0051984	positive regulation of chromosome segregation	7/1011	33/18866	0.00155721	0.0415738	0.035598	CCNB1/CUL3/CDT1/CDC23/HNRNPU/ESPL1/SFPQ	7
BP	GO:0061687	detoxification of inorganic compound	5/1011	17/18866	0.00157636	0.0416783	0.0356875	MT1E/SLC30A1/MT1HL1/MT1F/MT2A	5
BP	GO:0097501	stress response to metal ion	5/1011	17/18866	0.00157636	0.0416783	0.0356875	MT1E/SLC30A1/MT1HL1/MT1F/MT2A	5
BP	GO:0021987	cerebral cortex development	15/1011	118/18866	0.00159607	0.0419966	0.0359601	TRAPPC9/CEP120/GNG12/KIF14/NF1/NSUN5/NKX2-1/GSK3B/MKKS/FOXP2/TACC1/PAX6/FGF13/MBOAT7/SLIT2	15
BP	GO:0006979	response to oxidative stress	40/1011	458/18866	0.00168107	0.0440215	0.0376939	MMP2/SOD2/MSRB3/MET/NR4A2/LONP1/STK25/COL1A1/CDK1/BCL2/NFE2L2/KLF4/KLF2/JAK2/GCH1/MELK/SNCA/XRCC1/NR4A3/CCNA2/TNFAIP3/FOXO1/FBXO7/SLC25A24/PRKN/IL10/ATP13A2/MDM2/SESN1/ABL1/TXNRD1/NME5/CDK2/MGAT3/PDGFRA/S100A7/PYCR2/PTK2B/SFPQ/MAP3K5	40
BP	GO:0072006	nephron development	17/1011	143/18866	0.00170072	0.0440737	0.0377386	BCL2/IL6R/AHI1/SHH/NOTCH2/SULF2/PODXL/VEGFA/MYC/SEC61A1/SULF1/PDGFRA/HOXB7/MAGED1/LZTS2/NID1/PKD1	17
BP	GO:0032366	intracellular sterol transport	6/1011	25/18866	0.00171528	0.0440737	0.0377386	VPS4A/OSBP/LDLR/PCSK9/ARV1/ABCG1	6
BP	GO:0032367	intracellular cholesterol transport	6/1011	25/18866	0.00171528	0.0440737	0.0377386	VPS4A/OSBP/LDLR/PCSK9/ARV1/ABCG1	6
BP	GO:0045662	negative regulation of myoblast differentiation	6/1011	25/18866	0.00171528	0.0440737	0.0377386	PPARD/EID2B/TBX3/CXCL10/SOSTDC1/ID3	6
BP	GO:0010508	positive regulation of autophagy	16/1011	131/18866	0.00173253	0.0443091	0.0379402	PIK3CB/UFL1/CALCOCO2/GSK3B/FOXO1/FBXO7/TRIM6/PRKN/GPSM1/SESN1/RNF152/LRSAM1/TRIML2/PLEKHF1/TRIM5/HSPB8	16
BP	GO:0050890	cognition	29/1011	302/18866	0.00176048	0.044766	0.0383313	EP300/SERPINF1/BCHE/CPEB3/DDHD2/EIF4A3/CHMP2B/GALR2/HRH2/LDLR/NF1/BTBD9/KMT2B/SHANK3/NSUN5/MAPK8IP2/ADCY1/PRKN/FOXP2/NLGN4X/CHD7/CREB1/GRPR/FGF13/MGAT3/ADNP/ACTR2/METTL23/MECP2	29
BP	GO:0071375	cellular response to peptide hormone stimulus	31/1011	330/18866	0.00176675	0.044766	0.0383313	TRIB3/OSBPL8/NR4A2/ROCK2/GRB2/ASS1/IRS1/STAT5A/ATP6V1C1/NFE2L2/JAK2/ECHDC3/NR4A3/SOCS3/CCNA2/PCSK9/GSK3B/FOXO1/ADCY1/MDM2/AKT2/APPL2/ZFP36L1/NR4A1/CREB1/RHOQ/PIK3R1/G6PC/ZBTB7B/SMARCC1/SLC39A14	31
BP	GO:2000648	positive regulation of stem cell proliferation	8/1011	43/18866	0.00179673	0.0453156	0.038802	CCNE1/SHH/VEGFA/PAX6/TBX3/FZD3/HNRNPU/LTBP3	8
BP	GO:0007178	transmembrane receptor protein serine/threonine kinase signaling pathway	33/1011	359/18866	0.00182807	0.0458947	0.0392978	FSTL1/EP300/DDX5/ZEB1/ROR2/PPM1A/SPTBN1/GLG1/SHH/SH2B1/JAK2/NOTCH2/SOST/NKX2-1/SMURF2/ZFYVE9/CITED2/APPL2/CREB1/NEO1/THBS1/ABL1/RNF111/RUNX2/SULF1/NREP/SOSTDC1/SKIL/SPRED2/LTBP3/CHRDL1/ACVRL1/BMPR1A	33
BP	GO:0045661	regulation of myoblast differentiation	9/1011	53/18866	0.0018527	0.0463005	0.0396453	AKIRIN1/PPARD/EID2B/ZFP36L1/TBX3/CXCL10/SOSTDC1/ID3/MAP3K5	9
BP	GO:1902807	negative regulation of cell cycle G1/S phase transition	16/1011	132/18866	0.00187588	0.0466667	0.0399589	EP300/CCNB1/CTDSP2/CDK1/BCL2/CNOT1/ZNF655/KLF4/E2F7/FBXO7/MDM2/CDK2/CDKN1A/CNOT3/TFDP2/SOX4	16
BP	GO:0000302	response to reactive oxygen species	24/1011	235/18866	0.00188509	0.0466836	0.0399734	MMP2/SOD2/MET/STK25/COL1A1/CDK1/BCL2/NFE2L2/KLF4/KLF2/GCH1/NR4A3/CCNA2/TNFAIP3/FOXO1/IL10/MDM2/SESN1/ABL1/CDK2/PDGFRA/S100A7/PTK2B/MAP3K5	24
BP	GO:0007265	Ras protein signal transduction	32/1011	346/18866	0.00192983	0.0475765	0.0407379	MET/ROCK2/FOXM1/GRB2/F2RL1/CDC42EP3/KIF14/RDX/JAK2/NF1/NOTCH2/CUL3/HRAS/CCNA2/STMN1/ARHGDIB/STARD8/BCR/RASA2/PSD4/ARHGAP29/ABL1/CDC42EP5/ARHGAP5/CDK2/CDKN1A/RASA1/STAMBP/PSD3/DBNL/RAP1A/ABL2	32
BP	GO:0006352	DNA-templated transcription, initiation	25/1011	249/18866	0.00194067	0.0476253	0.0407797	CCNB1/NR4A2/TEAD1/CDK1/MED14/POLR1A/TAF9/BDP1/NOTCH2/NR1D2/NR4A3/WNT10B/PPARD/POLR1B/NR4A1/CREB1/CDK7/RUNX2/E2F2/TAF8/CDKN1A/MNAT1/POLR1C/GTF2E1/MECP2	25
BP	GO:0034614	cellular response to reactive oxygen species	19/1011	170/18866	0.00194922	0.0476253	0.0407797	MMP2/SOD2/MET/STK25/CDK1/NFE2L2/KLF4/KLF2/GCH1/NR4A3/CCNA2/TNFAIP3/FOXO1/IL10/MDM2/ABL1/CDK2/PDGFRA/MAP3K5	19
BP	GO:0007051	spindle organization	20/1011	183/18866	0.00196954	0.0476959	0.0408401	CCNB1/RNF4/CEP120/CHMP2B/KIF4A/NDC80/PSRC1/STMN1/TACC1/GNAI1/VPS4B/HAUS7/HNRNPU/LZTS2/ESPL1/MAP4/TUBGCP3/PKD1/MECP2/STAG2	20
BP	GO:0030177	positive regulation of Wnt signaling pathway	20/1011	183/18866	0.00196954	0.0476959	0.0408401	COL1A1/ROR2/NRARP/PPM1A/PSMF1/TNKS2/SHH/JRK/SULF2/PSMB8/WNT10B/TNFAIP3/SMURF2/TBL1XR1/ABL1/PSMD10/SULF1/CSNK2A1/ZBED3/SOX4	20
BP	GO:0021761	limbic system development	14/1011	109/18866	0.00204104	0.0492098	0.0421364	ANXA3/XRN2/KIF14/NF1/UQCRQ/XRCC1/NR4A3/NKX2-1/GSK3B/MKKS/TBX3/FGF13/HDAC1/PLXNA3	14
BP	GO:0000956	nuclear-transcribed mRNA catabolic process	22/1011	210/18866	0.00207565	0.0492385	0.042161	DDX5/THRAP3/RPL7A/CPEB3/XRN2/CNOT1/EIF4A3/RPS21/RPLP2/GTPBP2/ZFP36L1/RPL15/RPL28/PPP2R2A/RPL3/PAN3/PPP2CA/RPL35A/RPL23A/RPL31/CNOT3/SAMD4B	22
BP	GO:0030100	regulation of endocytosis	22/1011	210/18866	0.00207565	0.0492385	0.042161	F2RL1/CBLL1/HPCA/PIK3CB/AHI1/PACSIN3/RAB5A/MKLN1/HNRNPK/BTBD9/SNCA/VEGFA/ITGA2/PCSK9/SH3GL1/FMR1/APPL2/ABL1/LRSAM1/GATA2/BMP2K/ABL2	22
BP	GO:0030856	regulation of epithelial cell differentiation	19/1011	171/18866	0.00208568	0.0492385	0.042161	ZEB1/ROCK2/AHI1/GRHL1/SERPINB13/ADD1/VEGFA/WNT10B/GSK3B/PROC/PAX6/ZFP36L1/APOLD1/TBX3/ESRP1/MAFG/SPRED2/MAFF/ACVRL1	19
BP	GO:0031468	nuclear envelope reassembly	5/1011	18/18866	0.00208721	0.0492385	0.042161	VPS4A/ANKLE2/BANF1/PPP2R2A/PPP2CA	5
BP	GO:0034501	protein localization to kinetochore	5/1011	18/18866	0.00208721	0.0492385	0.042161	CENPQ/CDK1/NDC80/CDT1/MIS12	5
BP	GO:0046777	protein autophosphorylation	24/1011	237/18866	0.00211023	0.0493619	0.0422667	STYK1/STK16/MAP3K3/MAPKAPK2/STK25/SLK/GRK5/MAP3K13/MOB1B/JAK2/MELK/VEGFA/GSK3B/TRIM24/EIF2AK2/ATP13A2/MAPKAPK3/BCR/ERBB2/ABL1/PDGFRA/PASK/TNIK/PTK2B	24
BP	GO:0110053	regulation of actin filament organization	27/1011	278/18866	0.00211914	0.0493619	0.0422667	MET/ROCK2/DSTN/GRB2/F2RL1/RICTOR/SPTBN1/CDC42EP3/RDX/ADD1/SHANK3/STMN1/MKKS/PRKN/CFL2/ABL1/CDC42EP5/TRIOBP/MTPN/RASA1/PIK3R1/SORBS3/SLIT2/TMOD3/ACTR2/DBNL/PTK2B	27
BP	GO:0030834	regulation of actin filament depolymerization	9/1011	54/18866	0.0021195	0.0493619	0.0422667	DSTN/F2RL1/SPTBN1/RDX/ADD1/CFL2/TRIOBP/MTPN/TMOD3	9
CC	GO:0000307	cyclin-dependent protein kinase holoenzyme complex	12/1050	43/19559	1.75478e-06	0.00107217	0.00100669	CCNI/CCNB1/CCNE1/CDK1/CCNA2/CKS2/CCNE2/CDK7/CDK2/CDKN1A/CCNA1/MNAT1	12
CC	GO:0005667	transcription regulator complex	44/1050	413/19559	1.18694e-05	0.00362612	0.00340466	ATF6B/EP300/NR4A2/TEAD1/NCOR2/LIMD1/SNAPC1/MED14/ZNF350/NFYA/KLF4/LMO4/PITX1/ASCL2/TAF9/BDP1/NFAT5/PHF12/NR4A3/E2F7/NKX2-1/DEPDC1/ETV3/TLE3/NR4A1/CREB1/TBL1XR1/TAL1/RBBP7/CDK7/CDK2/RUNX2/E2F2/TAF8/NFYB/HDAC1/SKIL/HNRNPU/CSNK2A1/DDX20/MNAT1/TFDP2/GTF2E1/SF	44
CC	GO:0061695	transferase complex, transferring phosphorus-containing groups	29/1050	253/19559	9.92549e-05	0.0202149	0.0189803	CCNI/CCNB1/CCNE1/CDK1/PIK3CB/POLG/IRS1/POLR3G/POLR1A/TAF9/SOCS3/CCNA2/CKS2/POLR3A/POLR1B/CCNE2/CDK7/CDK2/TAF8/CDKN1A/PIK3R1/SOCS5/RPAP2/POLD1/CCNA1/MNAT1/POLR1C/GTF2E1/MAP3K5	29
MF	GO:0019787	ubiquitin-like protein transferase activity	46/1028	457/18352	8.74773e-05	0.0422357	0.0397518	KLHL13/NHLRC3/BRCA1/TRAF5/RNF4/CBLL1/UFL1/UBE2L6/UBE2W/CUL4B/TTC3/KLHL21/RNF7/TRIM63/FBXO3/CUL3/FBXL5/TNFAIP3/FBXO7/TRIM6/SMURF2/TRIM24/PRKN/RMND5A/CBX4/BIRC6/TRIM4/MDM2/FBXO9/RNF152/UBE2H/RNF111/LRSAM1/RSPRY1/HERC5/UBE2A/CDC23/FBXL3/TRIML2/KLHL42/KLHL20/	46
MF	GO:0004842	ubiquitin-protein transferase activity	44/1028	435/18352	0.000110619	0.0422357	0.0397518	KLHL13/NHLRC3/BRCA1/TRAF5/RNF4/CBLL1/UBE2L6/UBE2W/CUL4B/TTC3/KLHL21/RNF7/TRIM63/FBXO3/CUL3/FBXL5/TNFAIP3/FBXO7/TRIM6/SMURF2/TRIM24/PRKN/RMND5A/BIRC6/TRIM4/MDM2/FBXO9/RNF152/UBE2H/RNF111/LRSAM1/RSPRY1/HERC5/UBE2A/CDC23/FBXL3/TRIML2/KLHL42/KLHL20/NEURL1B/TR	44
MF	GO:0140297	DNA-binding transcription factor binding	37/1028	347/18352	0.000132817	0.0422357	0.0397518	EP300/DDX5/THRAP3/NR4A2/NCOR2/GAS2L1/BCL2/FUS/CNOT1/MED14/NFE2L2/KLF4/IFI27/TAF9/PPID/NOTCH2/MYC/NR4A3/GSK3B/MKKS/TRIM24/PPARD/FOXP2/EIF4E/TLE3/TACC1/NR4A1/CREB1/TCERG1/TBX3/ID2/RUNX2/NFYB/HDAC1/DDX20/ARID1A/MDFIC	37
