# Supplementary material for: Identification of microRNA–mRNA–TF regulatory networks in periodontitis by bioinformatics analysis
Source: BMC Oral Health. 2022 Apr 9;22:118. doi: 10.1186/s12903-022-02150-0 (PMC8994180; doi:10.1186/s12903-022-02150-0)
Supplement: Supplementary file 4 — Additional file 4. The KEGG pathway enrichment analysis of DEMs. [file 12903_2022_2150_MOESM4_ESM.xls]

## Sheet: Supplementary file 3-KEGG DEMs
KEGG pathway analysis of differentially expressed mRNAs
ID	Description	GeneRatio	BgRatio	pvalue	p.adjust	qvalue	geneID	Count
hsa04657	IL-17 signaling pathway	8/67	94/8113	8.94943e-07	0.000115679	8.1178e-05	4312/3569/2353/2919/3553/3576/1440/4318	8
hsa05417	Lipid and atherosclerosis	11/67	215/8113	1.22411e-06	0.000115679	8.1178e-05	4312/3569/4067/2353/2919/7494/10451/3553/3576/7412/4318	11
hsa05323	Rheumatoid arthritis	7/67	93/8113	1.02906e-05	0.000648308	0.000454953	4312/3112/3569/2353/2919/3553/3576	7
hsa04668	TNF signaling pathway	7/67	112/8113	3.47823e-05	0.00132696	0.000931198	3569/64764/2353/2919/3553/7412/4318	7
hsa05133	Pertussis	6/67	76/8113	3.51047e-05	0.00132696	0.000931198	3569/2353/718/716/3553/3576	6
hsa05144	Malaria	5/67	50/8113	5.24874e-05	0.00146047	0.00102489	3569/3553/3576/1440/7412	5
hsa04662	B cell receptor signaling pathway	6/67	82/8113	5.40916e-05	0.00146047	0.00102489	25780/2213/5880/4067/2353/10451	6
hsa05134	Legionellosis	5/67	57/8113	9.92048e-05	0.00231767	0.00162643	3569/2919/718/3553/3576	5
hsa05171	Coronavirus disease - COVID-19	9/67	232/8113	0.000110365	0.00231767	0.00162643	4312/3455/3569/2353/718/716/3553/3576/1440	9
hsa04640	Hematopoietic cell lineage	6/67	99/8113	0.000155118	0.00293173	0.00205735	3112/3569/931/3575/3553/1440	6
hsa05167	Kaposi sarcoma-associated herpesvirus infection	8/67	194/8113	0.000180256	0.00309713	0.00217343	3455/3569/4067/2353/2919/718/3576/4277	8
hsa04659	Th17 cell differentiation	6/67	108/8113	0.000249968	0.00393699	0.0027628	3112/3569/3662/2353/3553/6095	6
hsa04670	Leukocyte transendothelial migration	6/67	114/8113	0.000335169	0.00487284	0.00341953	9071/10398/5880/10451/7412/4318	6
hsa05140	Leishmaniasis	5/67	77/8113	0.000412222	0.005565	0.00390526	65108/3112/2353/718/3553	5
hsa05135	Yersinia infection	6/67	137/8113	0.000890698	0.0112228	0.00787565	5880/3569/2353/10451/3553/3576	6
hsa05418	Fluid shear stress and atherosclerosis	6/67	139/8113	0.00096075	0.0113489	0.00796411	4208/5880/2353/3553/7412/4318	6
hsa05150	Staphylococcus aureus infection	5/67	96/8113	0.00113043	0.0124355	0.00872669	3112/2213/718/716/3858	5
hsa04666	Fc gamma R-mediated phagocytosis	5/67	97/8113	0.00118434	0.0124355	0.00872669	65108/2213/5880/4067/10451	5
hsa04933	AGE-RAGE signaling pathway in diabetic complications	5/67	100/8113	0.00135752	0.0135037	0.00947629	1958/3569/3553/3576/7412	5
hsa05142	Chagas disease	5/67	102/8113	0.00148293	0.0138889	0.00974659	3569/2353/718/3553/3576	5
hsa04064	NF-kappa B signaling pathway	5/67	104/8113	0.0016167	0.0138889	0.00974659	4067/2919/3553/3576/7412	5
hsa04620	Toll-like receptor signaling pathway	5/67	104/8113	0.0016167	0.0138889	0.00974659	3455/3569/2353/3553/3576	5
hsa04928	Parathyroid hormone synthesis, secretion and action	5/67	106/8113	0.00175914	0.0144556	0.0101443	4208/1958/64764/2353/1591	5
hsa05321	Inflammatory bowel disease	4/67	65/8113	0.00197053	0.0155179	0.0108898	3112/3569/3553/6095	4
hsa04060	Cytokine-cytokine receptor interaction	8/67	295/8113	0.00280718	0.0212223	0.0148928	11009/3455/3569/2919/3575/3553/3576/1440	8
hsa05143	African trypanosomiasis	3/67	37/8113	0.00342262	0.0248798	0.0174595	3569/3553/7412	3
hsa05152	Tuberculosis	6/67	180/8113	0.00357012	0.0249909	0.0175374	3112/8411/2213/3569/718/3553	6
hsa05219	Bladder cancer	3/67	41/8113	0.00458667	0.0309368	0.02171	4312/3576/4318	3
hsa05202	Transcriptional misregulation in cancer	6/67	192/8113	0.00489486	0.0309368	0.02171	4208/3569/2530/3576/3248/4318	6
hsa05332	Graft-versus-host disease	3/67	42/8113	0.0049106	0.0309368	0.02171	3112/3569/3553	3
hsa05162	Measles	5/67	139/8113	0.00566565	0.0345422	0.0242401	3455/2213/3569/2353/3553	5
hsa04936	Alcoholic liver disease	5/67	142/8113	0.00619549	0.035799	0.0251221	3569/2919/718/3553/3576	5
hsa05169	Epstein-Barr virus infection	6/67	202/8113	0.00625062	0.035799	0.0251221	3112/3455/7431/3569/4067/953	6
hsa00510	N-Glycan biosynthesis	3/67	50/8113	0.00800017	0.0444715	0.0312081	4121/6480/2530	3
hsa04932	Non-alcoholic fatty liver disease	5/67	155/8113	0.00889909	0.0480551	0.0337229	3569/2353/7494/3553/3576	5
hsa04061	Viral protein interaction with cytokine and cytokine receptor	4/67	100/8113	0.00920307	0.0483161	0.033906	11009/3569/2919/3576	4
hsa04024	cAMP signaling pathway	6/67	221/8113	0.00955377	0.0488017	0.0342468	10398/5880/64764/2353/10451/627	6
hsa05146	Amoebiasis	4/67	102/8113	0.00985226	0.049002	0.0343874	3569/2919/3553/3576	4
hsa04010	MAPK signaling pathway	7/67	294/8113	0.0103444	0.0490963	0.0344536	1847/25780/4208/5880/2353/3553/627	7
hsa04630	JAK-STAT signaling pathway	5/67	162/8113	0.0106505	0.0490963	0.0344536	11009/3455/3569/3575/1440	5
hsa05161	Hepatitis B	5/67	162/8113	0.0106505	0.0490963	0.0344536	3569/64764/2353/3576/4318	5
