# Supplementary material for: Identification of microRNA–mRNA–TF regulatory networks in periodontitis by bioinformatics analysis
Source: BMC Oral Health. 2022 Apr 9;22:118. doi: 10.1186/s12903-022-02150-0 (PMC8994180; doi:10.1186/s12903-022-02150-0)
Supplement: Supplementary file 6 — Additional file 6. The KEGG pathway enrichment analysis of hug genes. [file 12903_2022_2150_MOESM6_ESM.xls]

## Sheet: Supplementary file1-KEGG hug ge
KEGG pathway analysis of hug genes
ID	Description	GeneRatio	BgRatio	pvalue	p.adjust	qvalue	geneID	Count
hsa04657	IL-17 signaling pathway	2021-08-12	94/8113	1.14358e-13	1.15501e-11	5.29656e-12	4312/2919/4318/3576/2353/3553/1440/3569	8
hsa05417	Lipid and atherosclerosis	2021-08-12	215/8113	9.66164e-11	4.87913e-09	2.23743e-09	4312/2919/7412/4318/3576/2353/3553/3569	8
hsa05323	Rheumatoid arthritis	2021-06-12	93/8113	1.68554e-09	5.67465e-08	2.60224e-08	4312/2919/3576/2353/3553/3569	6
hsa04668	TNF signaling pathway	2021-06-12	112/8113	5.22631e-09	1.1217e-07	5.14379e-08	2919/7412/4318/2353/3553/3569	6
hsa05144	Malaria	2021-05-12	50/8113	5.55296e-09	1.1217e-07	5.14379e-08	7412/3576/3553/1440/3569	5
hsa04933	AGE-RAGE signaling pathway in diabetic complications	2021-05-12	100/8113	1.90302e-07	3.20342e-06	1.469e-06	7412/3576/3553/1958/3569	5
hsa05171	Coronavirus disease - COVID-19	2021-06-12	232/8113	4.10256e-07	5.91941e-06	2.71448e-06	4312/3576/2353/3553/1440/3569	6
hsa05134	Legionellosis	2021-04-12	57/8113	1.03947e-06	1.31233e-05	6.018e-06	2919/3576/3553/3569	4
hsa05133	Pertussis	2021-04-12	76/8113	3.32568e-06	3.73215e-05	1.71146e-05	3576/2353/3553/3569	4
hsa05142	Chagas disease	2021-04-12	102/8113	1.07904e-05	9.05653e-05	4.15307e-05	3576/2353/3553/3569	4
hsa05146	Amoebiasis	2021-04-12	102/8113	1.07904e-05	9.05653e-05	4.15307e-05	2919/3576/3553/3569	4
hsa04064	NF-kappa B signaling pathway	2021-04-12	104/8113	1.16569e-05	9.05653e-05	4.15307e-05	2919/7412/3576/3553	4
hsa04620	Toll-like receptor signaling pathway	2021-04-12	104/8113	1.16569e-05	9.05653e-05	4.15307e-05	3576/2353/3553/3569	4
hsa05143	African trypanosomiasis	2021-03-12	37/8113	1.8677e-05	0.000134741	6.17886e-05	7412/3553/3569	3
hsa05219	Bladder cancer	2021-03-12	41/8113	2.55385e-05	0.000171959	7.88556e-05	4312/4318/3576	3
hsa05135	Yersinia infection	2021-04-12	137/8113	3.46803e-05	0.000212262	9.73374e-05	3576/2353/3553/3569	4
hsa05418	Fluid shear stress and atherosclerosis	2021-04-12	139/8113	3.67152e-05	0.000212262	9.73374e-05	7412/4318/2353/3553	4
hsa04060	Cytokine-cytokine receptor interaction	2021-05-12	295/8113	3.94362e-05	0.000212262	9.73374e-05	2919/3576/3553/1440/3569	5
hsa04936	Alcoholic liver disease	2021-04-12	142/8113	3.99305e-05	0.000212262	9.73374e-05	2919/3576/3553/3569	4
hsa04932	Non-alcoholic fatty liver disease	2021-04-12	155/8113	5.6304e-05	0.000284335	0.000130388	3576/2353/3553/3569	4
hsa05161	Hepatitis B	2021-04-12	162/8113	6.69242e-05	0.000321874	0.000147602	4318/3576/2353/3569	4
hsa04621	NOD-like receptor signaling pathway	2021-04-12	184/8113	0.000109929	0.000504673	0.000231429	2919/3576/3553/3569	4
hsa05167	Kaposi sarcoma-associated herpesvirus infection	2021-04-12	194/8113	0.000134994	0.000592798	0.000271841	2919/3576/2353/3569	4
hsa05130	Pathogenic Escherichia coli infection	2021-04-12	197/8113	0.000143264	0.000602901	0.000276474	3576/2353/3553/3569	4
hsa05132	Salmonella infection	2021-04-12	249/8113	0.000352987	0.00137946	0.000632582	3576/2353/3553/3569	4
hsa04640	Hematopoietic cell lineage	2021-03-12	99/8113	0.000358003	0.00137946	0.000632582	3553/1440/3569	3
hsa04061	Viral protein interaction with cytokine and cytokine receptor	2021-03-12	100/8113	0.000368767	0.00137946	0.000632582	2919/3576/3569	3
hsa04659	Th17 cell differentiation	2021-03-12	108/8113	0.000462486	0.00166825	0.000765015	2353/3553/3569	3
hsa04926	Relaxin signaling pathway	2021-03-12	129/8113	0.000777961	0.00270945	0.00124248	4312/4318/2353	3
hsa01523	Antifolate resistance	2021-02-12	31/8113	0.000910674	0.00306594	0.00140595	3553/3569	2
hsa05162	Measles	2021-03-12	139/8113	0.000966792	0.00314987	0.00144444	2353/3553/3569	3
hsa05332	Graft-versus-host disease	2021-02-12	42/8113	0.00167104	0.00527422	0.00241861	3553/3569	2
hsa05164	Influenza A	2021-03-12	171/8113	0.00175957	0.00538534	0.00246957	3576/3553/3569	3
hsa05202	Transcriptional misregulation in cancer	2021-03-12	192/8113	0.00245195	0.00728374	0.00334012	4318/3576/3569	3
hsa05166	Human T-cell leukemia virus 1 infection	2021-03-12	222/8113	0.00370384	0.0104522	0.00479311	2353/1958/3569	3
hsa04623	Cytosolic DNA-sensing pathway	2021-02-12	63/8113	0.00372555	0.0104522	0.00479311	3553/3569	2
hsa05163	Human cytomegalovirus infection	2021-03-12	225/8113	0.00384702	0.0105013	0.00481562	3576/3553/3569	3
hsa05321	Inflammatory bowel disease	2021-02-12	65/8113	0.0039613	0.0105287	0.00482818	3553/3569	2
hsa05120	Epithelial cell signaling in Helicobacter pylori infection	2021-02-12	70/8113	0.00458045	0.0118622	0.00543966	2919/3576	2
hsa05140	Leishmaniasis	2021-02-12	77/8113	0.00551782	0.0139325	0.00638905	2353/3553	2
hsa05020	Prion disease	2021-03-12	273/8113	0.00661544	0.0162966	0.00747316	3553/1958/3569	3
hsa04010	MAPK signaling pathway	2021-03-12	294/8113	0.00812411	0.0195366	0.00895892	2353/3553/627	3
hsa01522	Endocrine resistance	2021-02-12	98/8113	0.00880987	0.0206929	0.00948921	4318/2353	2
hsa04625	C-type lectin receptor signaling pathway	2021-02-12	104/8113	0.00987875	0.0226762	0.0103987	3553/3569	2
hsa04928	Parathyroid hormone synthesis, secretion and action	2021-02-12	106/8113	0.0102474	0.0229997	0.010547	2353/1958	2
hsa04066	HIF-1 signaling pathway	2021-02-12	109/8113	0.0108118	0.023739	0.010886	7076/3569	2
hsa04670	Leukocyte transendothelial migration	2021-02-12	114/8113	0.0117828	0.0253205	0.0116113	7412/4318	2
hsa04151	PI3K-Akt signaling pathway	2021-03-12	354/8113	0.0135059	0.0284186	0.013032	1440/627/3569	3
hsa04380	Osteoclast differentiation	2021-02-12	128/8113	0.014699	0.0302979	0.0138938	2353/3553	2
hsa04915	Estrogen signaling pathway	2021-02-12	138/8113	0.0169554	0.0342499	0.0157061	4318/2353	2
hsa04218	Cellular senescence	2021-02-12	156/8113	0.0213673	0.0423156	0.0194048	3576/3569	2
hsa04630	JAK-STAT signaling pathway	2021-02-12	162/8113	0.0229349	0.0445466	0.0204278	1440/3569	2
