# Supplementary material for: Identification of microRNA–mRNA–TF regulatory networks in periodontitis by bioinformatics analysis
Source: BMC Oral Health. 2022 Apr 9;22:118. doi: 10.1186/s12903-022-02150-0 (PMC8994180; doi:10.1186/s12903-022-02150-0)
Supplement: Supplementary file 7 — Additional file 7. GO analysis of the genes in Module 1. [file 12903_2022_2150_MOESM7_ESM.xls]

## Sheet: Supplementary file 4-GO module1
GO analysis of the genes in Module 1
ONTOLOGY	ID	Description	GeneRatio	BgRatio	pvalue	p.adjust	qvalue	geneID	Count
BP	GO:0032496	response to lipopolysaccharide	2021-06-12	334/18866	2.48711e-08	2.06644e-05	8.39854e-06	CSF3/IL6/CXCL1/CXCL8/FOS/IL1B	6
BP	GO:0002237	response to molecule of bacterial origin	2021-06-12	356/18866	3.6349e-08	2.06644e-05	8.39854e-06	CSF3/IL6/CXCL1/CXCL8/FOS/IL1B	6
BP	GO:0071222	cellular response to lipopolysaccharide	2021-05-12	208/18866	1.1547e-07	3.63347e-05	1.47673e-05	CSF3/IL6/CXCL1/CXCL8/IL1B	5
BP	GO:0071219	cellular response to molecule of bacterial origin	2021-05-12	222/18866	1.59719e-07	3.63347e-05	1.47673e-05	CSF3/IL6/CXCL1/CXCL8/IL1B	5
BP	GO:0022617	extracellular matrix disassembly	2021-04-12	82/18866	1.59783e-07	3.63347e-05	1.47673e-05	IL6/MMP1/MMP9/TIMP1	4
BP	GO:0071216	cellular response to biotic stimulus	2021-05-12	246/18866	2.66042e-07	5.0415e-05	2.04899e-05	CSF3/IL6/CXCL1/CXCL8/IL1B	5
BP	GO:0150077	regulation of neuroinflammatory response	2021-03-12	43/18866	2.39185e-06	0.000352077	0.000143093	IL6/MMP9/IL1B	3
BP	GO:0030198	extracellular matrix organization	2021-05-12	395/18866	2.75256e-06	0.000352077	0.000143093	IL6/VCAM1/MMP1/MMP9/TIMP1	5
BP	GO:0043062	extracellular structure organization	2021-05-12	396/18866	2.78689e-06	0.000352077	0.000143093	IL6/VCAM1/MMP1/MMP9/TIMP1	5
BP	GO:0071347	cellular response to interleukin-1	2021-04-12	183/18866	3.99067e-06	0.000453739	0.000184411	EGR1/IL6/CXCL8/IL1B	4
BP	GO:0007565	female pregnancy	2021-04-12	196/18866	5.23956e-06	0.00054158	0.000220112	MMP9/TIMP1/FOS/IL1B	4
BP	GO:0007566	embryo implantation	2021-03-12	58/18866	5.94826e-06	0.000563597	0.00022906	MMP9/TIMP1/IL1B	3
BP	GO:0070555	response to interleukin-1	2021-04-12	211/18866	7.01669e-06	0.000613691	0.000249419	EGR1/IL6/CXCL8/IL1B	4
BP	GO:0097529	myeloid leukocyte migration	2021-04-12	222/18866	8.57831e-06	0.000696681	0.000283149	IL6/CXCL1/CXCL8/IL1B	4
BP	GO:0044706	multi-multicellular organism process	2021-04-12	226/18866	9.20534e-06	0.000697765	0.000283589	MMP9/TIMP1/FOS/IL1B	4
BP	GO:0030595	leukocyte chemotaxis	2021-04-12	232/18866	1.02087e-05	0.000725454	0.000294843	IL6/CXCL1/CXCL8/IL1B	4
BP	GO:0150076	neuroinflammatory response	2021-03-12	77/18866	1.40058e-05	0.00093674	0.000380715	IL6/MMP9/IL1B	3
BP	GO:0032092	positive regulation of protein binding	2021-03-12	85/18866	1.8857e-05	0.00119114	0.000484107	CSF3/BDNF/MMP9	3
BP	GO:0010623	programmed cell death involved in cell development	2021-02-12	13/18866	2.88166e-05	0.00165839	0.00067401	BDNF/IL1B	2
BP	GO:0042102	positive regulation of T cell proliferation	2021-03-12	101/18866	3.16346e-05	0.00165839	0.00067401	IL6/VCAM1/IL1B	3
BP	GO:0060326	cell chemotaxis	2021-04-12	311/18866	3.22999e-05	0.00165839	0.00067401	IL6/CXCL1/CXCL8/IL1B	4
BP	GO:0030593	neutrophil chemotaxis	2021-03-12	103/18866	3.3547e-05	0.00165839	0.00067401	CXCL1/CXCL8/IL1B	3
BP	GO:0070498	interleukin-1-mediated signaling pathway	2021-03-12	103/18866	3.3547e-05	0.00165839	0.00067401	EGR1/IL6/IL1B	3
BP	GO:1901214	regulation of neuron death	2021-04-12	321/18866	3.65557e-05	0.00166256	0.000675704	EGR1/CSF3/BDNF/FOS	4
BP	GO:0032611	interleukin-1 beta production	2021-03-12	106/18866	3.65557e-05	0.00166256	0.000675704	EGR1/IL6/IL1B	3
BP	GO:0033138	positive regulation of peptidyl-serine phosphorylation	2021-03-12	109/18866	3.97369e-05	0.00173773	0.000706255	CSF3/BDNF/IL6	3
BP	GO:0032963	collagen metabolic process	2021-03-12	113/18866	4.42544e-05	0.0018636	0.000757414	IL6/MMP1/MMP9	3
BP	GO:0032612	interleukin-1 production	2021-03-12	121/18866	5.42756e-05	0.00209712	0.000852321	EGR1/IL6/IL1B	3
BP	GO:1990266	neutrophil migration	2021-03-12	122/18866	5.56239e-05	0.00209712	0.000852321	CXCL1/CXCL8/IL1B	3
BP	GO:0150078	positive regulation of neuroinflammatory response	2021-02-12	18/18866	5.64251e-05	0.00209712	0.000852321	IL6/IL1B	2
BP	GO:0070997	neuron death	2021-04-12	360/18866	5.71774e-05	0.00209712	0.000852321	EGR1/CSF3/BDNF/FOS	4
BP	GO:0030098	lymphocyte differentiation	2021-04-12	368/18866	6.22833e-05	0.00210817	0.000856813	EGR1/IL6/VCAM1/IL1B	4
BP	GO:0071621	granulocyte chemotaxis	2021-03-12	127/18866	6.26961e-05	0.00210817	0.000856813	CXCL1/CXCL8/IL1B	3
BP	GO:0060252	positive regulation of glial cell proliferation	2021-02-12	19/18866	6.30411e-05	0.00210817	0.000856813	IL6/IL1B	2
BP	GO:0006959	humoral immune response	2021-04-12	377/18866	6.84187e-05	0.00215172	0.000874514	IL6/CXCL1/CXCL8/IL1B	4
BP	GO:0002726	positive regulation of T cell cytokine production	2021-02-12	20/18866	7.00209e-05	0.00215172	0.000874514	IL6/IL1B	2
BP	GO:0060353	regulation of cell adhesion molecule production	2021-02-12	20/18866	7.00209e-05	0.00215172	0.000874514	CXCL8/IL1B	2
BP	GO:0050671	positive regulation of lymphocyte proliferation	2021-03-12	136/18866	7.68655e-05	0.00229027	0.000930824	IL6/VCAM1/IL1B	3
BP	GO:0032946	positive regulation of mononuclear cell proliferation	2021-03-12	137/18866	7.85582e-05	0.00229027	0.000930824	IL6/VCAM1/IL1B	3
BP	GO:0060352	cell adhesion molecule production	2021-02-12	22/18866	8.50705e-05	0.00241813	0.000982789	CXCL8/IL1B	2
BP	GO:0033135	regulation of peptidyl-serine phosphorylation	2021-03-12	145/18866	9.29861e-05	0.00246278	0.00100094	CSF3/BDNF/IL6	3
BP	GO:0035743	CD4-positive, alpha-beta T cell cytokine production	2021-02-12	23/18866	9.31396e-05	0.00246278	0.00100094	IL6/IL1B	2
BP	GO:0051043	regulation of membrane protein ectodomain proteolysis	2021-02-12	23/18866	9.31396e-05	0.00246278	0.00100094	TIMP1/IL1B	2
BP	GO:0070665	positive regulation of leukocyte proliferation	2021-03-12	150/18866	0.000102828	0.00259812	0.00105594	IL6/VCAM1/IL1B	3
BP	GO:0097530	granulocyte migration	2021-03-12	150/18866	0.000102828	0.00259812	0.00105594	CXCL1/CXCL8/IL1B	3
BP	GO:1901342	regulation of vasculature development	2021-04-12	444/18866	0.000128942	0.00305651	0.00124224	EGR1/IL6/CXCL8/IL1B	4
BP	GO:0048143	astrocyte activation	2021-02-12	27/18866	0.000129035	0.00305651	0.00124224	IL6/IL1B	2
BP	GO:1900120	regulation of receptor binding	2021-02-12	27/18866	0.000129035	0.00305651	0.00124224	BDNF/MMP9	2
BP	GO:0010575	positive regulation of vascular endothelial growth factor production	2021-02-12	28/18866	0.000138911	0.00315936	0.00128404	IL6/IL1B	2
BP	GO:0042129	regulation of T cell proliferation	2021-03-12	167/18866	0.000141329	0.00315936	0.00128404	IL6/VCAM1/IL1B	3
BP	GO:0051090	regulation of DNA-binding transcription factor activity	2021-04-12	455/18866	0.000141713	0.00315936	0.00128404	CSF3/IL6/FOS/IL1B	4
BP	GO:0034614	cellular response to reactive oxygen species	2021-03-12	170/18866	0.00014897	0.00325729	0.00132385	IL6/MMP9/FOS	3
BP	GO:0051099	positive regulation of binding	2021-03-12	174/18866	0.000159571	0.00342326	0.0013913	CSF3/BDNF/MMP9	3
BP	GO:0002675	positive regulation of acute inflammatory response	2021-02-12	31/18866	0.000170702	0.00359423	0.00146078	IL6/IL1B	2
BP	GO:0042110	T cell activation	2021-04-12	483/18866	0.000178362	0.00368722	0.00149858	EGR1/IL6/VCAM1/IL1B	4
BP	GO:0002724	regulation of T cell cytokine production	2021-02-12	32/18866	0.000182018	0.00369561	0.00150199	IL6/IL1B	2
BP	GO:0060251	regulation of glial cell proliferation	2021-02-12	35/18866	0.000218117	0.00430386	0.0017492	IL6/IL1B	2
BP	GO:0042098	T cell proliferation	2021-03-12	195/18866	0.000223331	0.00430386	0.0017492	IL6/VCAM1/IL1B	3
BP	GO:0050731	positive regulation of peptidyl-tyrosine phosphorylation	2021-03-12	195/18866	0.000223331	0.00430386	0.0017492	CSF3/BDNF/IL6	3
BP	GO:1903708	positive regulation of hemopoiesis	2021-03-12	204/18866	0.000255053	0.00479841	0.00195019	CSF3/FOS/IL1B	3
BP	GO:0071276	cellular response to cadmium ion	2021-02-12	38/18866	0.000257434	0.00479841	0.00195019	MMP9/FOS	2
BP	GO:0002573	myeloid leukocyte differentiation	2021-03-12	210/18866	0.000277744	0.00507084	0.00206091	CSF3/MMP9/FOS	3
BP	GO:0043393	regulation of protein binding	2021-03-12	211/18866	0.000281649	0.00507084	0.00206091	CSF3/BDNF/MMP9	3
BP	GO:1902895	positive regulation of pri-miRNA transcription by RNA polymerase II	2021-02-12	40/18866	0.00028543	0.00507084	0.00206091	EGR1/FOS	2
BP	GO:0050870	positive regulation of T cell activation	2021-03-12	214/18866	0.000293576	0.00513533	0.00208713	IL6/VCAM1/IL1B	3
BP	GO:0050670	regulation of lymphocyte proliferation	2021-03-12	219/18866	0.000314175	0.00534301	0.00217153	IL6/VCAM1/IL1B	3
BP	GO:0006509	membrane protein ectodomain proteolysis	2021-02-12	42/18866	0.000314848	0.00534301	0.00217153	TIMP1/IL1B	2
BP	GO:0032944	regulation of mononuclear cell proliferation	2021-03-12	221/18866	0.00032267	0.00539523	0.00219276	IL6/VCAM1/IL1B	3
BP	GO:0002369	T cell cytokine production	2021-02-12	43/18866	0.00033009	0.0054393	0.00221067	IL6/IL1B	2
BP	GO:0014002	astrocyte development	2021-02-12	45/18866	0.000361636	0.00579128	0.00235372	IL6/IL1B	2
BP	GO:0032722	positive regulation of chemokine production	2021-02-12	45/18866	0.000361636	0.00579128	0.00235372	IL6/IL1B	2
BP	GO:2001234	negative regulation of apoptotic signaling pathway	2021-03-12	233/18866	0.000376776	0.00582674	0.00236813	BDNF/MMP9/IL1B	3
BP	GO:0000302	response to reactive oxygen species	2021-03-12	235/18866	0.000386326	0.00582674	0.00236813	IL6/MMP9/FOS	3
BP	GO:1903039	positive regulation of leukocyte cell-cell adhesion	2021-03-12	235/18866	0.000386326	0.00582674	0.00236813	IL6/VCAM1/IL1B	3
BP	GO:1904018	positive regulation of vasculature development	2021-03-12	235/18866	0.000386326	0.00582674	0.00236813	EGR1/CXCL8/IL1B	3
BP	GO:0006953	acute-phase response	2021-02-12	47/18866	0.000394599	0.00582674	0.00236813	IL6/IL1B	2
BP	GO:0030574	collagen catabolic process	2021-02-12	47/18866	0.000394599	0.00582674	0.00236813	MMP1/MMP9	2
BP	GO:0070663	regulation of leukocyte proliferation	2021-03-12	240/18866	0.000410885	0.00598944	0.00243426	IL6/VCAM1/IL1B	3
BP	GO:0002673	regulation of acute inflammatory response	2021-02-12	49/18866	0.000428973	0.00617396	0.00250925	IL6/IL1B	2
BP	GO:0002711	positive regulation of T cell mediated immunity	2021-02-12	50/18866	0.000446689	0.00619373	0.00251729	IL6/IL1B	2
BP	GO:0010718	positive regulation of epithelial to mesenchymal transition	2021-02-12	50/18866	0.000446689	0.00619373	0.00251729	IL6/IL1B	2
BP	GO:0014009	glial cell proliferation	2021-02-12	50/18866	0.000446689	0.00619373	0.00251729	IL6/IL1B	2
BP	GO:1902893	regulation of pri-miRNA transcription by RNA polymerase II	2021-02-12	51/18866	0.000464757	0.00636662	0.00258755	EGR1/FOS	2
BP	GO:0030217	T cell differentiation	2021-03-12	253/18866	0.000479401	0.00648904	0.00263731	EGR1/IL6/IL1B	3
BP	GO:0032731	positive regulation of interleukin-1 beta production	2021-02-12	53/18866	0.000501948	0.00655994	0.00266612	EGR1/IL6	2
BP	GO:0061614	pri-miRNA transcription by RNA polymerase II	2021-02-12	53/18866	0.000501948	0.00655994	0.00266612	EGR1/FOS	2
BP	GO:0061756	leukocyte adhesion to vascular endothelial cell	2021-02-12	53/18866	0.000501948	0.00655994	0.00266612	IL6/VCAM1	2
BP	GO:0032757	positive regulation of interleukin-8 production	2021-02-12	54/18866	0.000521069	0.00673245	0.00273624	IL6/IL1B	2
BP	GO:0050730	regulation of peptidyl-tyrosine phosphorylation	2021-03-12	263/18866	0.000536835	0.00682884	0.00277541	CSF3/BDNF/IL6	3
BP	GO:0002720	positive regulation of cytokine production involved in immune response	2021-02-12	55/18866	0.000540541	0.00682884	0.00277541	IL6/IL1B	2
BP	GO:0090183	regulation of kidney development	2021-02-12	56/18866	0.000560363	0.00692536	0.00281464	EGR1/MMP9	2
BP	GO:1904645	response to amyloid-beta	2021-02-12	56/18866	0.000560363	0.00692536	0.00281464	VCAM1/MMP9	2
BP	GO:0051091	positive regulation of DNA-binding transcription factor activity	2021-03-12	270/18866	0.000579563	0.00708562	0.00287977	CSF3/IL6/IL1B	3
BP	GO:0022409	positive regulation of cell-cell adhesion	2021-03-12	279/18866	0.000637636	0.00755776	0.00307166	IL6/VCAM1/IL1B	3
BP	GO:0032732	positive regulation of interleukin-1 production	2021-02-12	60/18866	0.000643144	0.00755776	0.00307166	EGR1/IL6	2
BP	GO:0061900	glial cell activation	2021-02-12	60/18866	0.000643144	0.00755776	0.00307166	IL6/IL1B	2
BP	GO:0001822	kidney development	2021-03-12	283/18866	0.000664601	0.00755776	0.00307166	EGR1/BDNF/MMP9	3
BP	GO:0046651	lymphocyte proliferation	2021-03-12	283/18866	0.000664601	0.00755776	0.00307166	IL6/VCAM1/IL1B	3
BP	GO:0010574	regulation of vascular endothelial growth factor production	2021-02-12	61/18866	0.00066471	0.00755776	0.00307166	IL6/IL1B	2
BP	GO:0033619	membrane protein proteolysis	2021-02-12	61/18866	0.00066471	0.00755776	0.00307166	TIMP1/IL1B	2
BP	GO:0032943	mononuclear cell proliferation	2021-03-12	286/18866	0.000685298	0.00765385	0.00311072	IL6/VCAM1/IL1B	3
BP	GO:0034113	heterotypic cell-cell adhesion	2021-02-12	62/18866	0.000686625	0.00765385	0.00311072	VCAM1/IL1B	2
BP	GO:0072001	renal system development	2021-03-12	292/18866	0.000727925	0.00799721	0.00325027	EGR1/BDNF/MMP9	3
BP	GO:0046686	response to cadmium ion	2021-02-12	64/18866	0.000731495	0.00799721	0.00325027	MMP9/FOS	2
BP	GO:0050768	negative regulation of neurogenesis	2021-03-12	295/18866	0.000749862	0.00809255	0.00328902	BDNF/IL6/IL1B	3
BP	GO:0010573	vascular endothelial growth factor production	2021-02-12	65/18866	0.000754451	0.00809255	0.00328902	IL6/IL1B	2
BP	GO:0032642	regulation of chemokine production	2021-02-12	68/18866	0.000825393	0.00877077	0.00356466	IL6/IL1B	2
BP	GO:0035914	skeletal muscle cell differentiation	2021-02-12	69/18866	0.000849731	0.00894578	0.00363579	EGR1/FOS	2
BP	GO:0018105	peptidyl-serine phosphorylation	2021-03-12	310/18866	0.000865906	0.00895032	0.00363764	CSF3/BDNF/IL6	3
BP	GO:0034599	cellular response to oxidative stress	2021-03-12	310/18866	0.000865906	0.00895032	0.00363764	IL6/MMP9/FOS	3
BP	GO:0070661	leukocyte proliferation	2021-03-12	313/18866	0.000890411	0.0091207	0.00370688	IL6/VCAM1/IL1B	3
BP	GO:0051961	negative regulation of nervous system development	2021-03-12	319/18866	0.000940742	0.00955021	0.00388144	BDNF/IL6/IL1B	3
BP	GO:0002709	regulation of T cell mediated immunity	2021-02-12	73/18866	0.000950529	0.00956417	0.00388712	IL6/IL1B	2
BP	GO:0071496	cellular response to external stimulus	2021-03-12	326/18866	0.00100172	0.00974699	0.00396142	VCAM1/FOS/IL1B	3
BP	GO:0032602	chemokine production	2021-02-12	75/18866	0.00100299	0.00974699	0.00396142	IL6/IL1B	2
BP	GO:0050805	negative regulation of synaptic transmission	2021-02-12	75/18866	0.00100299	0.00974699	0.00396142	BDNF/IL1B	2
BP	GO:0061844	antimicrobial humoral immune response mediated by antimicrobial peptide	2021-02-12	75/18866	0.00100299	0.00974699	0.00396142	CXCL1/CXCL8	2
BP	GO:1903037	regulation of leukocyte cell-cell adhesion	2021-03-12	329/18866	0.0010286	0.00991119	0.00402816	IL6/VCAM1/IL1B	3
BP	GO:0001655	urogenital system development	2021-03-12	330/18866	0.00103767	0.0099145	0.0040295	EGR1/BDNF/MMP9	3
BP	GO:0050863	regulation of T cell activation	2021-03-12	332/18866	0.00105594	0.00992694	0.00403456	IL6/VCAM1/IL1B	3
BP	GO:0014015	positive regulation of gliogenesis	2021-02-12	77/18866	0.00105682	0.00992694	0.00403456	IL6/IL1B	2
BP	GO:0018209	peptidyl-serine modification	2021-03-12	333/18866	0.00106516	0.00992694	0.00403456	CSF3/BDNF/IL6	3
BP	GO:0010721	negative regulation of cell development	2021-03-12	343/18866	0.00116015	0.0107151	0.00435488	BDNF/IL6/IL1B	3
BP	GO:0019915	lipid storage	2021-02-12	81/18866	0.00116858	0.0107151	0.00435488	IL6/IL1B	2
BP	GO:0002718	regulation of cytokine production involved in immune response	2021-02-12	83/18866	0.0012265	0.0110677	0.00449819	IL6/IL1B	2
BP	GO:0048708	astrocyte differentiation	2021-02-12	83/18866	0.0012265	0.0110677	0.00449819	IL6/IL1B	2
BP	GO:0051251	positive regulation of lymphocyte activation	2021-03-12	357/18866	0.00130196	0.0116561	0.00473734	IL6/VCAM1/IL1B	3
BP	GO:0062197	cellular response to chemical stress	2021-03-12	360/18866	0.00133371	0.0118471	0.00481496	IL6/MMP9/FOS	3
BP	GO:0007159	leukocyte cell-cell adhesion	2021-03-12	364/18866	0.00137681	0.0119536	0.00485825	IL6/VCAM1/IL1B	3
BP	GO:0032755	positive regulation of interleukin-6 production	2021-02-12	88/18866	0.00137724	0.0119536	0.00485825	IL6/IL1B	2
BP	GO:0070098	chemokine-mediated signaling pathway	2021-02-12	88/18866	0.00137724	0.0119536	0.00485825	CXCL1/CXCL8	2
BP	GO:0051098	regulation of binding	2021-03-12	367/18866	0.0014097	0.0121426	0.00493508	CSF3/BDNF/MMP9	3
BP	GO:0018108	peptidyl-tyrosine phosphorylation	2021-03-12	374/18866	0.00148838	0.012724	0.00517135	CSF3/BDNF/IL6	3
BP	GO:0018212	peptidyl-tyrosine modification	2021-03-12	377/18866	0.00152294	0.0129223	0.00525193	CSF3/BDNF/IL6	3
BP	GO:0032677	regulation of interleukin-8 production	2021-02-12	93/18866	0.00153643	0.0129401	0.00525919	IL6/IL1B	2
BP	GO:0002690	positive regulation of leukocyte chemotaxis	2021-02-12	96/18866	0.00163597	0.0135613	0.00551167	IL6/CXCL8	2
BP	GO:0032651	regulation of interleukin-1 beta production	2021-02-12	97/18866	0.00166982	0.0135613	0.00551167	EGR1/IL6	2
BP	GO:1901216	positive regulation of neuron death	2021-02-12	97/18866	0.00166982	0.0135613	0.00551167	EGR1/FOS	2
BP	GO:1990868	response to chemokine	2021-02-12	97/18866	0.00166982	0.0135613	0.00551167	CXCL1/CXCL8	2
BP	GO:1990869	cellular response to chemokine	2021-02-12	97/18866	0.00166982	0.0135613	0.00551167	CXCL1/CXCL8	2
BP	GO:0050810	regulation of steroid biosynthetic process	2021-02-12	98/18866	0.00170401	0.0137408	0.00558462	EGR1/IL1B	2
BP	GO:0010717	regulation of epithelial to mesenchymal transition	2021-02-12	99/18866	0.00173853	0.0139205	0.00565762	IL6/IL1B	2
BP	GO:0042493	response to drug	2021-03-12	397/18866	0.00176634	0.0140023	0.00569089	BDNF/FOS/IL1B	3
BP	GO:0002702	positive regulation of production of molecular mediator of immune response	2021-02-12	100/18866	0.00177338	0.0140023	0.00569089	IL6/IL1B	2
BP	GO:0032637	interleukin-8 production	2021-02-12	101/18866	0.00180857	0.0140845	0.0057243	IL6/IL1B	2
BP	GO:0045639	positive regulation of myeloid cell differentiation	2021-02-12	101/18866	0.00180857	0.0140845	0.0057243	CSF3/FOS	2
BP	GO:0045765	regulation of angiogenesis	2021-03-12	403/18866	0.00184386	0.0142617	0.00579631	IL6/CXCL8/IL1B	3
BP	GO:0048661	positive regulation of smooth muscle cell proliferation	2021-02-12	103/18866	0.00187994	0.0143721	0.00584118	IL6/MMP9	2
BP	GO:0002696	positive regulation of leukocyte activation	2021-03-12	406/18866	0.00188341	0.0143721	0.00584118	IL6/VCAM1/IL1B	3
BP	GO:0002367	cytokine production involved in immune response	2021-02-12	104/18866	0.00191612	0.014428	0.00586391	IL6/IL1B	2
BP	GO:0002456	T cell mediated immunity	2021-02-12	104/18866	0.00191612	0.014428	0.00586391	IL6/IL1B	2
BP	GO:0002824	positive regulation of adaptive immune response based on somatic recombination of immune receptors built from immunoglobulin superfamily domains	2021-02-12	105/18866	0.00195264	0.0145108	0.00589755	IL6/IL1B	2
BP	GO:0007631	feeding behavior	2021-02-12	105/18866	0.00195264	0.0145108	0.00589755	BDNF/FOS	2
BP	GO:2001233	regulation of apoptotic signaling pathway	2021-03-12	413/18866	0.00197777	0.0145939	0.00593131	BDNF/MMP9/IL1B	3
BP	GO:0002708	positive regulation of lymphocyte mediated immunity	2021-02-12	106/18866	0.00198949	0.0145939	0.00593131	IL6/IL1B	2
BP	GO:0050867	positive regulation of cell activation	2021-03-12	421/18866	0.0020892	0.0152271	0.00618865	IL6/VCAM1/IL1B	3
BP	GO:0002821	positive regulation of adaptive immune response	2021-02-12	110/18866	0.00214019	0.0154457	0.00627751	IL6/IL1B	2
BP	GO:0050727	regulation of inflammatory response	2021-03-12	425/18866	0.00214636	0.0154457	0.00627751	IL6/MMP9/IL1B	3
BP	GO:0002526	acute inflammatory response	2021-02-12	111/18866	0.00217869	0.0154651	0.00628542	IL6/IL1B	2
BP	GO:0032652	regulation of interleukin-1 production	2021-02-12	111/18866	0.00217869	0.0154651	0.00628542	EGR1/IL6	2
BP	GO:0045785	positive regulation of cell adhesion	2021-03-12	428/18866	0.00218988	0.0154651	0.00628542	IL6/VCAM1/IL1B	3
BP	GO:0030099	myeloid cell differentiation	2021-03-12	431/18866	0.00223394	0.0156789	0.00637232	CSF3/MMP9/FOS	3
BP	GO:0022407	regulation of cell-cell adhesion	2021-03-12	439/18866	0.00235416	0.0164213	0.00667404	IL6/VCAM1/IL1B	3
BP	GO:0001819	positive regulation of cytokine production	2021-03-12	447/18866	0.00247836	0.0170782	0.00694099	EGR1/IL6/IL1B	3
BP	GO:0043434	response to peptide hormone	2021-03-12	447/18866	0.00247836	0.0170782	0.00694099	EGR1/TIMP1/IL1B	3
BP	GO:0021782	glial cell development	2021-02-12	122/18866	0.00262384	0.0179717	0.00730414	IL6/IL1B	2
BP	GO:0006979	response to oxidative stress	2021-03-12	458/18866	0.00265574	0.0180813	0.00734869	IL6/MMP9/FOS	3
BP	GO:0002688	regulation of leukocyte chemotaxis	2021-02-12	124/18866	0.00270901	0.0183342	0.00745149	IL6/CXCL8	2
BP	GO:0014013	regulation of gliogenesis	2021-02-12	128/18866	0.00288326	0.019284	0.00783748	IL6/IL1B	2
BP	GO:0034763	negative regulation of transmembrane transport	2021-02-12	128/18866	0.00288326	0.019284	0.00783748	MMP9/IL1B	2
BP	GO:0019218	regulation of steroid metabolic process	2021-02-12	131/18866	0.00301735	0.0200627	0.00815399	EGR1/IL1B	2
BP	GO:0050769	positive regulation of neurogenesis	2021-03-12	485/18866	0.00312422	0.0206525	0.00839371	BDNF/IL6/IL1B	3
BP	GO:0046683	response to organophosphorus	2021-02-12	134/18866	0.00315433	0.020731	0.00842562	FOS/IL1B	2
BP	GO:0019730	antimicrobial humoral response	2021-02-12	137/18866	0.0032942	0.0214029	0.00869866	CXCL1/CXCL8	2
BP	GO:0030183	B cell differentiation	2021-02-12	137/18866	0.0032942	0.0214029	0.00869866	IL6/VCAM1	2
BP	GO:0002705	positive regulation of leukocyte mediated immunity	2021-02-12	138/18866	0.00334146	0.0215866	0.00877333	IL6/IL1B	2
BP	GO:1903706	regulation of hemopoiesis	2021-03-12	498/18866	0.00336695	0.0216284	0.0087903	CSF3/FOS/IL1B	3
BP	GO:0002687	positive regulation of leukocyte migration	2021-02-12	142/18866	0.00353371	0.0225721	0.00917385	IL6/CXCL8	2
BP	GO:0002700	regulation of production of molecular mediator of immune response	2021-02-12	144/18866	0.00363174	0.0229405	0.00932359	IL6/IL1B	2
BP	GO:0050921	positive regulation of chemotaxis	2021-02-12	144/18866	0.00363174	0.0229405	0.00932359	IL6/CXCL8	2
BP	GO:0051384	response to glucocorticoid	2021-02-12	147/18866	0.00378117	0.0237524	0.00965359	IL6/FOS	2
BP	GO:0014074	response to purine-containing compound	2021-02-12	149/18866	0.00388237	0.0242542	0.0098575	FOS/IL1B	2
BP	GO:0001837	epithelial to mesenchymal transition	2021-02-12	152/18866	0.00403654	0.0250795	0.0101929	IL6/IL1B	2
BP	GO:0002822	regulation of adaptive immune response based on somatic recombination of immune receptors built from immunoglobulin superfamily domains	2021-02-12	153/18866	0.00408856	0.0252647	0.0102682	IL6/IL1B	2
BP	GO:0002706	regulation of lymphocyte mediated immunity	2021-02-12	154/18866	0.0041409	0.0254497	0.0103434	IL6/IL1B	2
BP	GO:0007519	skeletal muscle tissue development	2021-02-12	158/18866	0.00435337	0.0264694	0.0107578	EGR1/FOS	2
BP	GO:0050729	positive regulation of inflammatory response	2021-02-12	158/18866	0.00435337	0.0264694	0.0107578	IL6/IL1B	2
BP	GO:0032675	regulation of interleukin-6 production	2021-02-12	159/18866	0.00440727	0.0265136	0.0107758	IL6/IL1B	2
BP	GO:1902107	positive regulation of leukocyte differentiation	2021-02-12	159/18866	0.00440727	0.0265136	0.0107758	FOS/IL1B	2
BP	GO:0031960	response to corticosteroid	2021-02-12	164/18866	0.00468145	0.0280148	0.0113859	IL6/FOS	2
BP	GO:0002819	regulation of adaptive immune response	2021-02-12	168/18866	0.00490637	0.0290549	0.0118087	IL6/IL1B	2
BP	GO:0060538	skeletal muscle organ development	2021-02-12	168/18866	0.00490637	0.0290549	0.0118087	EGR1/FOS	2
BP	GO:0032635	interleukin-6 production	2021-02-12	170/18866	0.00502069	0.0295779	0.0120212	IL6/IL1B	2
BP	GO:0030856	regulation of epithelial cell differentiation	2021-02-12	171/18866	0.00507832	0.0296105	0.0120344	MMP9/IL1B	2
BP	GO:1905952	regulation of lipid localization	2021-02-12	171/18866	0.00507832	0.0296105	0.0120344	IL6/IL1B	2
BP	GO:0048660	regulation of smooth muscle cell proliferation	2021-02-12	173/18866	0.00519449	0.0301333	0.0122469	IL6/MMP9	2
BP	GO:0001659	temperature homeostasis	2021-02-12	174/18866	0.00525303	0.0303183	0.0123221	EGR1/IL1B	2
BP	GO:0048659	smooth muscle cell proliferation	2021-02-12	175/18866	0.00531188	0.0305031	0.0123972	IL6/MMP9	2
BP	GO:0048771	tissue remodeling	2021-02-12	178/18866	0.00549028	0.0313691	0.0127492	IL6/TIMP1	2
BP	GO:0050796	regulation of insulin secretion	2021-02-12	181/18866	0.00567142	0.032242	0.013104	IL6/IL1B	2
BP	GO:0010565	regulation of cellular ketone metabolic process	2021-02-12	189/18866	0.00616785	0.0343481	0.0139599	EGR1/IL1B	2
BP	GO:0001660	fever generation	2021-01-12	10/18866	0.00634398	0.0343481	0.0139599	IL1B	1
BP	GO:0032308	positive regulation of prostaglandin secretion	2021-01-12	10/18866	0.00634398	0.0343481	0.0139599	IL1B	1
BP	GO:0033083	regulation of immature T cell proliferation	2021-01-12	10/18866	0.00634398	0.0343481	0.0139599	IL1B	1
BP	GO:0070091	glucagon secretion	2021-01-12	10/18866	0.00634398	0.0343481	0.0139599	IL6	1
BP	GO:0070092	regulation of glucagon secretion	2021-01-12	10/18866	0.00634398	0.0343481	0.0139599	IL6	1
BP	GO:0072124	regulation of glomerular mesangial cell proliferation	2021-01-12	10/18866	0.00634398	0.0343481	0.0139599	EGR1	1
BP	GO:0072203	cell proliferation involved in metanephros development	2021-01-12	10/18866	0.00634398	0.0343481	0.0139599	EGR1	1
BP	GO:0097050	type B pancreatic cell apoptotic process	2021-01-12	10/18866	0.00634398	0.0343481	0.0139599	IL6	1
BP	GO:2000659	regulation of interleukin-1-mediated signaling pathway	2021-01-12	10/18866	0.00634398	0.0343481	0.0139599	IL6	1
BP	GO:0071248	cellular response to metal ion	2021-02-12	193/18866	0.00642332	0.0346128	0.0140675	MMP9/FOS	2
BP	GO:0006694	steroid biosynthetic process	2021-02-12	197/18866	0.00668359	0.0352538	0.014328	EGR1/IL1B	2
BP	GO:1901888	regulation of cell junction assembly	2021-02-12	200/18866	0.00688193	0.0352538	0.014328	BDNF/IL1B	2
BP	GO:0009629	response to gravity	2021-01-12	11/18866	0.00697635	0.0352538	0.014328	FOS	1
BP	GO:0031652	positive regulation of heat generation	2021-01-12	11/18866	0.00697635	0.0352538	0.014328	IL1B	1
BP	GO:0032306	regulation of prostaglandin secretion	2021-01-12	11/18866	0.00697635	0.0352538	0.014328	IL1B	1
BP	GO:0033079	immature T cell proliferation	2021-01-12	11/18866	0.00697635	0.0352538	0.014328	IL1B	1
BP	GO:0048672	positive regulation of collateral sprouting	2021-01-12	11/18866	0.00697635	0.0352538	0.014328	BDNF	1
BP	GO:0051024	positive regulation of immunoglobulin secretion	2021-01-12	11/18866	0.00697635	0.0352538	0.014328	IL6	1
BP	GO:0060354	negative regulation of cell adhesion molecule production	2021-01-12	11/18866	0.00697635	0.0352538	0.014328	CXCL8	1
BP	GO:0072110	glomerular mesangial cell proliferation	2021-01-12	11/18866	0.00697635	0.0352538	0.014328	EGR1	1
BP	GO:0090193	positive regulation of glomerulus development	2021-01-12	11/18866	0.00697635	0.0352538	0.014328	EGR1	1
BP	GO:0098917	retrograde trans-synaptic signaling	2021-01-12	11/18866	0.00697635	0.0352538	0.014328	BDNF	1
BP	GO:1903800	positive regulation of production of miRNAs involved in gene silencing by miRNA	2021-01-12	11/18866	0.00697635	0.0352538	0.014328	IL6	1
BP	GO:2000551	regulation of T-helper 2 cell cytokine production	2021-01-12	11/18866	0.00697635	0.0352538	0.014328	IL6	1
BP	GO:0046890	regulation of lipid biosynthetic process	2021-02-12	207/18866	0.00735515	0.0366146	0.0148811	EGR1/IL1B	2
BP	GO:0045766	positive regulation of angiogenesis	2021-02-12	208/18866	0.00742394	0.0366146	0.0148811	CXCL8/IL1B	2
BP	GO:0009612	response to mechanical stimulus	2021-02-12	209/18866	0.00749302	0.0366146	0.0148811	FOS/IL1B	2
BP	GO:0031392	regulation of prostaglandin biosynthetic process	2021-01-12	12/18866	0.00760834	0.0366146	0.0148811	IL1B	1
BP	GO:0032494	response to peptidoglycan	2021-01-12	12/18866	0.00760834	0.0366146	0.0148811	IL6	1
BP	GO:0038180	nerve growth factor signaling pathway	2021-01-12	12/18866	0.00760834	0.0366146	0.0148811	BDNF	1
BP	GO:0042368	vitamin D biosynthetic process	2021-01-12	12/18866	0.00760834	0.0366146	0.0148811	IL1B	1
BP	GO:0051549	positive regulation of keratinocyte migration	2021-01-12	12/18866	0.00760834	0.0366146	0.0148811	MMP9	1
BP	GO:0071639	positive regulation of monocyte chemotactic protein-1 production	2021-01-12	12/18866	0.00760834	0.0366146	0.0148811	IL1B	1
BP	GO:0072540	T-helper 17 cell lineage commitment	2021-01-12	12/18866	0.00760834	0.0366146	0.0148811	IL6	1
BP	GO:1902510	regulation of apoptotic DNA fragmentation	2021-01-12	12/18866	0.00760834	0.0366146	0.0148811	IL6	1
BP	GO:0002703	regulation of leukocyte mediated immunity	2021-02-12	211/18866	0.00763207	0.0366146	0.0148811	IL6/IL1B	2
BP	GO:0002685	regulation of leukocyte migration	2021-02-12	212/18866	0.00770203	0.0366411	0.0148918	IL6/CXCL8	2
BP	GO:1901215	negative regulation of neuron death	2021-02-12	212/18866	0.00770203	0.0366411	0.0148918	CSF3/BDNF	2
BP	GO:0030073	insulin secretion	2021-02-12	213/18866	0.00777229	0.0366685	0.014903	IL6/IL1B	2
BP	GO:0090276	regulation of peptide hormone secretion	2021-02-12	213/18866	0.00777229	0.0366685	0.014903	IL6/IL1B	2
BP	GO:0007623	circadian rhythm	2021-02-12	218/18866	0.00812799	0.0373261	0.0151703	EGR1/BDNF	2
BP	GO:0016264	gap junction assembly	2021-01-12	13/18866	0.00823997	0.0373261	0.0151703	IL1B	1
BP	GO:0030656	regulation of vitamin metabolic process	2021-01-12	13/18866	0.00823997	0.0373261	0.0151703	IL1B	1
BP	GO:0031053	primary miRNA processing	2021-01-12	13/18866	0.00823997	0.0373261	0.0151703	IL6	1
BP	GO:0031650	regulation of heat generation	2021-01-12	13/18866	0.00823997	0.0373261	0.0151703	IL1B	1
BP	GO:0032352	positive regulation of hormone metabolic process	2021-01-12	13/18866	0.00823997	0.0373261	0.0151703	EGR1	1
BP	GO:0032725	positive regulation of granulocyte macrophage colony-stimulating factor production	2021-01-12	13/18866	0.00823997	0.0373261	0.0151703	IL1B	1
BP	GO:0033089	positive regulation of T cell differentiation in thymus	2021-01-12	13/18866	0.00823997	0.0373261	0.0151703	IL1B	1
BP	GO:0033127	regulation of histone phosphorylation	2021-01-12	13/18866	0.00823997	0.0373261	0.0151703	IL1B	1
BP	GO:1902947	regulation of tau-protein kinase activity	2021-01-12	13/18866	0.00823997	0.0373261	0.0151703	EGR1	1
BP	GO:0071241	cellular response to inorganic substance	2021-02-12	221/18866	0.00834492	0.0376515	0.0153025	MMP9/FOS	2
BP	GO:0019722	calcium-mediated signaling	2021-02-12	222/18866	0.00841781	0.0378302	0.0153752	VCAM1/CXCL8	2
BP	GO:0002699	positive regulation of immune effector process	2021-02-12	223/18866	0.00849099	0.0380089	0.0154478	IL6/IL1B	2
BP	GO:0030213	hyaluronan biosynthetic process	2021-01-12	14/18866	0.00887123	0.0380419	0.0154612	IL1B	1
BP	GO:0032310	prostaglandin secretion	2021-01-12	14/18866	0.00887123	0.0380419	0.0154612	IL1B	1
BP	GO:0050930	induction of positive chemotaxis	2021-01-12	14/18866	0.00887123	0.0380419	0.0154612	CXCL8	1
BP	GO:0051547	regulation of keratinocyte migration	2021-01-12	14/18866	0.00887123	0.0380419	0.0154612	MMP9	1
BP	GO:0070486	leukocyte aggregation	2021-01-12	14/18866	0.00887123	0.0380419	0.0154612	IL1B	1
BP	GO:0072216	positive regulation of metanephros development	2021-01-12	14/18866	0.00887123	0.0380419	0.0154612	EGR1	1
BP	GO:0099550	trans-synaptic signaling, modulating synaptic transmission	2021-01-12	14/18866	0.00887123	0.0380419	0.0154612	BDNF	1
BP	GO:1901722	regulation of cell proliferation involved in kidney development	2021-01-12	14/18866	0.00887123	0.0380419	0.0154612	EGR1	1
BP	GO:1903624	regulation of DNA catabolic process	2021-01-12	14/18866	0.00887123	0.0380419	0.0154612	IL6	1
BP	GO:1903799	negative regulation of production of miRNAs involved in gene silencing by miRNA	2021-01-12	14/18866	0.00887123	0.0380419	0.0154612	IL6	1
BP	GO:2001279	regulation of unsaturated fatty acid biosynthetic process	2021-01-12	14/18866	0.00887123	0.0380419	0.0154612	IL1B	1
BP	GO:0048762	mesenchymal cell differentiation	2021-02-12	229/18866	0.00893616	0.0380419	0.0154612	IL6/IL1B	2
BP	GO:0050920	regulation of chemotaxis	2021-02-12	229/18866	0.00893616	0.0380419	0.0154612	IL6/CXCL8	2
BP	GO:0010001	glial cell differentiation	2021-02-12	230/18866	0.00901136	0.0380419	0.0154612	IL6/IL1B	2
BP	GO:0009743	response to carbohydrate	2021-02-12	233/18866	0.00923871	0.0380419	0.0154612	EGR1/IL1B	2
BP	GO:0097305	response to alcohol	2021-02-12	234/18866	0.00931506	0.0380419	0.0154612	CSF3/FOS	2
BP	GO:0032645	regulation of granulocyte macrophage colony-stimulating factor production	2021-01-12	15/18866	0.00950212	0.0380419	0.0154612	IL1B	1
BP	GO:0035635	entry of bacterium into host cell	2021-01-12	15/18866	0.00950212	0.0380419	0.0154612	CXCL8	1
BP	GO:0035745	T-helper 2 cell cytokine production	2021-01-12	15/18866	0.00950212	0.0380419	0.0154612	IL6	1
BP	GO:0042362	fat-soluble vitamin biosynthetic process	2021-01-12	15/18866	0.00950212	0.0380419	0.0154612	IL1B	1
BP	GO:0044849	estrous cycle	2021-01-12	15/18866	0.00950212	0.0380419	0.0154612	EGR1	1
BP	GO:0045475	locomotor rhythm	2021-01-12	15/18866	0.00950212	0.0380419	0.0154612	EGR1	1
BP	GO:0045779	negative regulation of bone resorption	2021-01-12	15/18866	0.00950212	0.0380419	0.0154612	IL6	1
BP	GO:0051044	positive regulation of membrane protein ectodomain proteolysis	2021-01-12	15/18866	0.00950212	0.0380419	0.0154612	IL1B	1
BP	GO:0090192	regulation of glomerulus development	2021-01-12	15/18866	0.00950212	0.0380419	0.0154612	EGR1	1
BP	GO:0090594	inflammatory response to wounding	2021-01-12	15/18866	0.00950212	0.0380419	0.0154612	TIMP1	1
BP	GO:1900119	positive regulation of execution phase of apoptosis	2021-01-12	15/18866	0.00950212	0.0380419	0.0154612	IL6	1
BP	GO:1901550	regulation of endothelial cell development	2021-01-12	15/18866	0.00950212	0.0380419	0.0154612	IL1B	1
BP	GO:1903140	regulation of establishment of endothelial barrier	2021-01-12	15/18866	0.00950212	0.0380419	0.0154612	IL1B	1
BP	GO:2001044	regulation of integrin-mediated signaling pathway	2021-01-12	15/18866	0.00950212	0.0380419	0.0154612	TIMP1	1
BP	GO:0033002	muscle cell proliferation	2021-02-12	244/18866	0.0100943	0.0391864	0.0159264	IL6/MMP9	2
BP	GO:0001780	neutrophil homeostasis	2021-01-12	16/18866	0.0101326	0.0391864	0.0159264	IL6	1
BP	GO:0002295	T-helper cell lineage commitment	2021-01-12	16/18866	0.0101326	0.0391864	0.0159264	IL6	1
BP	GO:0002830	positive regulation of type 2 immune response	2021-01-12	16/18866	0.0101326	0.0391864	0.0159264	IL6	1
BP	GO:0032604	granulocyte macrophage colony-stimulating factor production	2021-01-12	16/18866	0.0101326	0.0391864	0.0159264	IL1B	1
BP	GO:0034116	positive regulation of heterotypic cell-cell adhesion	2021-01-12	16/18866	0.0101326	0.0391864	0.0159264	IL1B	1
BP	GO:0061450	trophoblast cell migration	2021-01-12	16/18866	0.0101326	0.0391864	0.0159264	TIMP1	1
BP	GO:0072109	glomerular mesangium development	2021-01-12	16/18866	0.0101326	0.0391864	0.0159264	EGR1	1
BP	GO:0072224	metanephric glomerulus development	2021-01-12	16/18866	0.0101326	0.0391864	0.0159264	EGR1	1
BP	GO:1901163	regulation of trophoblast cell migration	2021-01-12	16/18866	0.0101326	0.0391864	0.0159264	TIMP1	1
BP	GO:0010566	regulation of ketone biosynthetic process	2021-01-12	17/18866	0.0107628	0.0399912	0.0162534	EGR1	1
BP	GO:0010715	regulation of extracellular matrix disassembly	2021-01-12	17/18866	0.0107628	0.0399912	0.0162534	IL6	1
BP	GO:0015732	prostaglandin transport	2021-01-12	17/18866	0.0107628	0.0399912	0.0162534	IL1B	1
BP	GO:0030730	sequestering of triglyceride	2021-01-12	17/18866	0.0107628	0.0399912	0.0162534	IL1B	1
BP	GO:0030949	positive regulation of vascular endothelial growth factor receptor signaling pathway	2021-01-12	17/18866	0.0107628	0.0399912	0.0162534	IL1B	1
BP	GO:0031649	heat generation	2021-01-12	17/18866	0.0107628	0.0399912	0.0162534	IL1B	1
BP	GO:0032305	positive regulation of icosanoid secretion	2021-01-12	17/18866	0.0107628	0.0399912	0.0162534	IL1B	1
BP	GO:0032966	negative regulation of collagen biosynthetic process	2021-01-12	17/18866	0.0107628	0.0399912	0.0162534	IL6	1
BP	GO:0042448	progesterone metabolic process	2021-01-12	17/18866	0.0107628	0.0399912	0.0162534	EGR1	1
BP	GO:0046851	negative regulation of bone remodeling	2021-01-12	17/18866	0.0107628	0.0399912	0.0162534	IL6	1
BP	GO:0090185	negative regulation of kidney development	2021-01-12	17/18866	0.0107628	0.0399912	0.0162534	MMP9	1
BP	GO:2001267	regulation of cysteine-type endopeptidase activity involved in apoptotic signaling pathway	2021-01-12	17/18866	0.0107628	0.0399912	0.0162534	MMP9	1
BP	GO:0031668	cellular response to extracellular stimulus	2021-02-12	253/18866	0.0108199	0.0400723	0.0162864	VCAM1/FOS	2
BP	GO:0030072	peptide hormone secretion	2021-02-12	257/18866	0.0111496	0.0401291	0.0163095	IL6/IL1B	2
BP	GO:0031334	positive regulation of protein-containing complex assembly	2021-02-12	257/18866	0.0111496	0.0401291	0.0163095	CSF3/MMP1	2
BP	GO:0010951	negative regulation of endopeptidase activity	2021-02-12	258/18866	0.0112328	0.0401291	0.0163095	MMP9/TIMP1	2
BP	GO:0051607	defense response to virus	2021-02-12	258/18866	0.0112328	0.0401291	0.0163095	IL6/IL1B	2
BP	GO:0010713	negative regulation of collagen metabolic process	2021-01-12	18/18866	0.0113926	0.0401291	0.0163095	IL6	1
BP	GO:0010832	negative regulation of myotube differentiation	2021-01-12	18/18866	0.0113926	0.0401291	0.0163095	BDNF	1
BP	GO:0032740	positive regulation of interleukin-17 production	2021-01-12	18/18866	0.0113926	0.0401291	0.0163095	IL6	1
BP	GO:0035994	response to muscle stretch	2021-01-12	18/18866	0.0113926	0.0401291	0.0163095	FOS	1
BP	GO:0046885	regulation of hormone biosynthetic process	2021-01-12	18/18866	0.0113926	0.0401291	0.0163095	EGR1	1
BP	GO:0051023	regulation of immunoglobulin secretion	2021-01-12	18/18866	0.0113926	0.0401291	0.0163095	IL6	1
BP	GO:0060080	inhibitory postsynaptic potential	2021-01-12	18/18866	0.0113926	0.0401291	0.0163095	BDNF	1
BP	GO:0071605	monocyte chemotactic protein-1 production	2021-01-12	18/18866	0.0113926	0.0401291	0.0163095	IL1B	1
BP	GO:0071637	regulation of monocyte chemotactic protein-1 production	2021-01-12	18/18866	0.0113926	0.0401291	0.0163095	IL1B	1
BP	GO:1905049	negative regulation of metallopeptidase activity	2021-01-12	18/18866	0.0113926	0.0401291	0.0163095	TIMP1	1
BP	GO:0007611	learning or memory	2021-02-12	260/18866	0.0113999	0.0401291	0.0163095	BDNF/FOS	2
BP	GO:0042180	cellular ketone metabolic process	2021-02-12	260/18866	0.0113999	0.0401291	0.0163095	EGR1/IL1B	2
BP	GO:0061448	connective tissue development	2021-02-12	262/18866	0.0115681	0.0405956	0.0164991	EGR1/TIMP1	2
BP	GO:0045637	regulation of myeloid cell differentiation	2021-02-12	263/18866	0.0116527	0.0407664	0.0165685	CSF3/FOS	2
BP	GO:0046883	regulation of hormone secretion	2021-02-12	267/18866	0.0119936	0.0410481	0.016683	IL6/IL1B	2
BP	GO:0002922	positive regulation of humoral immune response	2021-01-12	19/18866	0.012022	0.0410481	0.016683	IL1B	1
BP	GO:0043373	CD4-positive, alpha-beta T cell lineage commitment	2021-01-12	19/18866	0.012022	0.0410481	0.016683	IL6	1
BP	GO:0045091	regulation of single stranded viral RNA replication via double stranded DNA intermediate	2021-01-12	19/18866	0.012022	0.0410481	0.016683	CXCL8	1
BP	GO:0051546	keratinocyte migration	2021-01-12	19/18866	0.012022	0.0410481	0.016683	MMP9	1
BP	GO:2000251	positive regulation of actin cytoskeleton reorganization	2021-01-12	19/18866	0.012022	0.0410481	0.016683	CSF3	1
BP	GO:2000647	negative regulation of stem cell proliferation	2021-01-12	19/18866	0.012022	0.0410481	0.016683	BDNF	1
BP	GO:2000696	regulation of epithelial cell differentiation involved in kidney development	2021-01-12	19/18866	0.012022	0.0410481	0.016683	MMP9	1
BP	GO:0010466	negative regulation of peptidase activity	2021-02-12	272/18866	0.0124259	0.0420592	0.0170939	MMP9/TIMP1	2
BP	GO:0002827	positive regulation of T-helper 1 type immune response	2021-01-12	20/18866	0.0126511	0.0420592	0.0170939	IL1B	1
BP	GO:0032303	regulation of icosanoid secretion	2021-01-12	20/18866	0.0126511	0.0420592	0.0170939	IL1B	1
BP	GO:0039692	single stranded viral RNA replication via double stranded DNA intermediate	2021-01-12	20/18866	0.0126511	0.0420592	0.0170939	CXCL8	1
BP	GO:0048670	regulation of collateral sprouting	2021-01-12	20/18866	0.0126511	0.0420592	0.0170939	BDNF	1
BP	GO:0051412	response to corticosterone	2021-01-12	20/18866	0.0126511	0.0420592	0.0170939	FOS	1
BP	GO:0060965	negative regulation of gene silencing by miRNA	2021-01-12	20/18866	0.0126511	0.0420592	0.0170939	IL6	1
BP	GO:0097709	connective tissue replacement	2021-01-12	20/18866	0.0126511	0.0420592	0.0170939	TIMP1	1
BP	GO:2000193	positive regulation of fatty acid transport	2021-01-12	20/18866	0.0126511	0.0420592	0.0170939	IL1B	1
BP	GO:0043491	protein kinase B signaling	2021-02-12	278/18866	0.0129537	0.0424131	0.0172377	CSF3/IL1B	2
BP	GO:0002363	alpha-beta T cell lineage commitment	2021-01-12	21/18866	0.0132797	0.0424131	0.0172377	IL6	1
BP	GO:0009110	vitamin biosynthetic process	2021-01-12	21/18866	0.0132797	0.0424131	0.0172377	IL1B	1
BP	GO:0010829	negative regulation of glucose transmembrane transport	2021-01-12	21/18866	0.0132797	0.0424131	0.0172377	IL1B	1
BP	GO:0010893	positive regulation of steroid biosynthetic process	2021-01-12	21/18866	0.0132797	0.0424131	0.0172377	IL1B	1
BP	GO:0036499	PERK-mediated unfolded protein response	2021-01-12	21/18866	0.0132797	0.0424131	0.0172377	CXCL8	1
BP	GO:0046827	positive regulation of protein export from nucleus	2021-01-12	21/18866	0.0132797	0.0424131	0.0172377	IL1B	1
BP	GO:0048305	immunoglobulin secretion	2021-01-12	21/18866	0.0132797	0.0424131	0.0172377	IL6	1
BP	GO:0072111	cell proliferation involved in kidney development	2021-01-12	21/18866	0.0132797	0.0424131	0.0172377	EGR1	1
BP	GO:0072574	hepatocyte proliferation	2021-01-12	21/18866	0.0132797	0.0424131	0.0172377	IL6	1
BP	GO:0072575	epithelial cell proliferation involved in liver morphogenesis	2021-01-12	21/18866	0.0132797	0.0424131	0.0172377	IL6	1
BP	GO:0140467	integrated stress response signaling	2021-01-12	21/18866	0.0132797	0.0424131	0.0172377	CXCL8	1
BP	GO:1903055	positive regulation of extracellular matrix organization	2021-01-12	21/18866	0.0132797	0.0424131	0.0172377	IL6	1
BP	GO:1903978	regulation of microglial cell activation	2021-01-12	21/18866	0.0132797	0.0424131	0.0172377	IL6	1
BP	GO:0032868	response to insulin	2021-02-12	283/18866	0.013401	0.0426806	0.0173465	EGR1/IL1B	2
BP	GO:0002313	mature B cell differentiation involved in immune response	2021-01-12	22/18866	0.0139081	0.0433245	0.0176082	IL6	1
BP	GO:0006925	inflammatory cell apoptotic process	2021-01-12	22/18866	0.0139081	0.0433245	0.0176082	IL6	1
BP	GO:0010888	negative regulation of lipid storage	2021-01-12	22/18866	0.0139081	0.0433245	0.0176082	IL6	1
BP	GO:0034104	negative regulation of tissue remodeling	2021-01-12	22/18866	0.0139081	0.0433245	0.0176082	IL6	1
BP	GO:0035584	calcium-mediated signaling using intracellular calcium source	2021-01-12	22/18866	0.0139081	0.0433245	0.0176082	VCAM1	1
BP	GO:0042359	vitamin D metabolic process	2021-01-12	22/18866	0.0139081	0.0433245	0.0176082	IL1B	1
BP	GO:0043369	CD4-positive or CD8-positive, alpha-beta T cell lineage commitment	2021-01-12	22/18866	0.0139081	0.0433245	0.0176082	IL6	1
BP	GO:0072576	liver morphogenesis	2021-01-12	22/18866	0.0139081	0.0433245	0.0176082	IL6	1
BP	GO:0060485	mesenchyme development	2021-02-12	290/18866	0.0140387	0.0434931	0.0176767	IL6/IL1B	2
BP	GO:1902105	regulation of leukocyte differentiation	2021-02-12	290/18866	0.0140387	0.0434931	0.0176767	FOS/IL1B	2
BP	GO:0043586	tongue development	2021-01-12	23/18866	0.014536	0.043956	0.0178648	BDNF	1
BP	GO:0045723	positive regulation of fatty acid biosynthetic process	2021-01-12	23/18866	0.014536	0.043956	0.0178648	IL1B	1
BP	GO:0060149	negative regulation of posttranscriptional gene silencing	2021-01-12	23/18866	0.014536	0.043956	0.0178648	IL6	1
BP	GO:0060967	negative regulation of gene silencing by RNA	2021-01-12	23/18866	0.014536	0.043956	0.0178648	IL6	1
BP	GO:0072215	regulation of metanephros development	2021-01-12	23/18866	0.014536	0.043956	0.0178648	EGR1	1
BP	GO:1900017	positive regulation of cytokine production involved in inflammatory response	2021-01-12	23/18866	0.014536	0.043956	0.0178648	IL6	1
BP	GO:1903798	regulation of production of miRNAs involved in gene silencing by miRNA	2021-01-12	23/18866	0.014536	0.043956	0.0178648	IL6	1
BP	GO:1904996	positive regulation of leukocyte adhesion to vascular endothelial cell	2021-01-12	23/18866	0.014536	0.043956	0.0178648	IL6	1
BP	GO:2000178	negative regulation of neural precursor cell proliferation	2021-01-12	23/18866	0.014536	0.043956	0.0178648	BDNF	1
BP	GO:0050890	cognition	2021-02-12	302/18866	0.0151623	0.0454908	0.0184886	BDNF/FOS	2
BP	GO:0050995	negative regulation of lipid catabolic process	2021-01-12	24/18866	0.0151636	0.0454908	0.0184886	IL1B	1
BP	GO:2000637	positive regulation of gene silencing by miRNA	2021-01-12	24/18866	0.0151636	0.0454908	0.0184886	IL6	1
BP	GO:0048511	rhythmic process	2021-02-12	305/18866	0.0154491	0.0462255	0.0187872	EGR1/BDNF	2
BP	GO:0002440	production of molecular mediator of immune response	2021-02-12	306/18866	0.0155453	0.0463911	0.0188545	IL6/IL1B	2
BP	GO:0042063	gliogenesis	2021-02-12	307/18866	0.0156417	0.0465566	0.0189218	IL6/IL1B	2
BP	GO:0050927	positive regulation of positive chemotaxis	2021-01-12	25/18866	0.0157908	0.0466342	0.0189533	CXCL8	1
BP	GO:0060148	positive regulation of posttranscriptional gene silencing	2021-01-12	25/18866	0.0157908	0.0466342	0.0189533	IL6	1
BP	GO:0070920	regulation of production of small RNA involved in gene silencing by RNA	2021-01-12	25/18866	0.0157908	0.0466342	0.0189533	IL6	1
BP	GO:1903532	positive regulation of secretion by cell	2021-02-12	313/18866	0.0162257	0.0471386	0.0191583	IL6/IL1B	2
BP	GO:0046879	hormone secretion	2021-02-12	314/18866	0.016324	0.0471386	0.0191583	IL6/IL1B	2
BP	GO:0006309	apoptotic DNA fragmentation	2021-01-12	26/18866	0.0164177	0.0471386	0.0191583	IL6	1
BP	GO:0006700	C21-steroid hormone biosynthetic process	2021-01-12	26/18866	0.0164177	0.0471386	0.0191583	EGR1	1
BP	GO:0032743	positive regulation of interleukin-2 production	2021-01-12	26/18866	0.0164177	0.0471386	0.0191583	IL1B	1
BP	GO:0033233	regulation of protein sumoylation	2021-01-12	26/18866	0.0164177	0.0471386	0.0191583	EGR1	1
BP	GO:0034114	regulation of heterotypic cell-cell adhesion	2021-01-12	26/18866	0.0164177	0.0471386	0.0191583	IL1B	1
BP	GO:0035902	response to immobilization stress	2021-01-12	26/18866	0.0164177	0.0471386	0.0191583	FOS	1
BP	GO:0050926	regulation of positive chemotaxis	2021-01-12	26/18866	0.0164177	0.0471386	0.0191583	CXCL8	1
BP	GO:0072012	glomerulus vasculature development	2021-01-12	26/18866	0.0164177	0.0471386	0.0191583	EGR1	1
BP	GO:0090023	positive regulation of neutrophil chemotaxis	2021-01-12	26/18866	0.0164177	0.0471386	0.0191583	CXCL8	1
BP	GO:0007568	aging	2021-02-12	319/18866	0.0168191	0.0479683	0.0194955	TIMP1/FOS	2
BP	GO:0002825	regulation of T-helper 1 type immune response	2021-01-12	27/18866	0.0170441	0.0479683	0.0194955	IL1B	1
BP	GO:0007214	gamma-aminobutyric acid signaling pathway	2021-01-12	27/18866	0.0170441	0.0479683	0.0194955	BDNF	1
BP	GO:0033081	regulation of T cell differentiation in thymus	2021-01-12	27/18866	0.0170441	0.0479683	0.0194955	IL1B	1
BP	GO:0045672	positive regulation of osteoclast differentiation	2021-01-12	27/18866	0.0170441	0.0479683	0.0194955	FOS	1
BP	GO:0048668	collateral sprouting	2021-01-12	27/18866	0.0170441	0.0479683	0.0194955	BDNF	1
BP	GO:0050996	positive regulation of lipid catabolic process	2021-01-12	27/18866	0.0170441	0.0479683	0.0194955	IL1B	1
BP	GO:0072539	T-helper 17 cell differentiation	2021-01-12	27/18866	0.0170441	0.0479683	0.0194955	IL6	1
BP	GO:0009895	negative regulation of catabolic process	2021-02-12	323/18866	0.0172199	0.0482242	0.0195995	TIMP1/IL1B	2
BP	GO:0009914	hormone transport	2021-02-12	323/18866	0.0172199	0.0482242	0.0195995	IL6/IL1B	2
BP	GO:0051235	maintenance of location	2021-02-12	324/18866	0.0173208	0.0483875	0.0196659	IL6/IL1B	2
BP	GO:0002335	mature B cell differentiation	2021-01-12	28/18866	0.0176703	0.0484123	0.019676	IL6	1
BP	GO:0002360	T cell lineage commitment	2021-01-12	28/18866	0.0176703	0.0484123	0.019676	IL6	1
BP	GO:0043901	negative regulation of multi-organism process	2021-01-12	28/18866	0.0176703	0.0484123	0.019676	TIMP1	1
BP	GO:0061437	renal system vasculature development	2021-01-12	28/18866	0.0176703	0.0484123	0.019676	EGR1	1
BP	GO:0061440	kidney vasculature development	2021-01-12	28/18866	0.0176703	0.0484123	0.019676	EGR1	1
BP	GO:0090200	positive regulation of release of cytochrome c from mitochondria	2021-01-12	28/18866	0.0176703	0.0484123	0.019676	MMP9	1
BP	GO:1902932	positive regulation of alcohol biosynthetic process	2021-01-12	28/18866	0.0176703	0.0484123	0.019676	IL1B	1
BP	GO:2000191	regulation of fatty acid transport	2021-01-12	28/18866	0.0176703	0.0484123	0.019676	IL1B	1
BP	GO:0042113	B cell activation	2021-02-12	328/18866	0.0177267	0.0484502	0.0196914	IL6/VCAM1	2
BP	GO:0071214	cellular response to abiotic stimulus	2021-02-12	331/18866	0.0180339	0.0490538	0.0199367	EGR1/IL1B	2
BP	GO:0104004	cellular response to environmental stimulus	2021-02-12	331/18866	0.0180339	0.0490538	0.0199367	EGR1/IL1B	2
BP	GO:0008202	steroid metabolic process	2021-02-12	332/18866	0.0181368	0.049216	0.0200026	EGR1/IL1B	2
BP	GO:0050901	leukocyte tethering or rolling	2021-01-12	29/18866	0.018296	0.0494123	0.0200824	VCAM1	1
BP	GO:0071624	positive regulation of granulocyte chemotaxis	2021-01-12	29/18866	0.018296	0.0494123	0.0200824	CXCL8	1
CC	GO:1904724	tertiary granule lumen	2021-02-12	55/19559	0.000503249	0.0145942	0.010065	CXCL1/MMP9	2
MF	GO:0005125	cytokine activity	2021-06-12	235/18352	3.58407e-09	8.62616e-08	2.21467e-08	CSF3/IL6/CXCL1/TIMP1/CXCL8/IL1B	6
MF	GO:0048018	receptor ligand activity	2021-07-12	487/18352	6.26715e-09	8.62616e-08	2.21467e-08	CSF3/BDNF/IL6/CXCL1/TIMP1/CXCL8/IL1B	7
MF	GO:0030546	signaling receptor activator activity	2021-07-12	492/18352	6.72645e-09	8.62616e-08	2.21467e-08	CSF3/BDNF/IL6/CXCL1/TIMP1/CXCL8/IL1B	7
MF	GO:0005126	cytokine receptor binding	2021-06-12	271/18352	8.41576e-09	8.62616e-08	2.21467e-08	CSF3/BDNF/IL6/CXCL1/CXCL8/IL1B	6
MF	GO:0008083	growth factor activity	2021-05-12	162/18352	3.79589e-08	3.11263e-07	7.99135e-08	CSF3/BDNF/IL6/CXCL1/TIMP1	5
MF	GO:0045236	CXCR chemokine receptor binding	2021-02-12	18/18352	5.96207e-05	0.000407408	0.000104598	CXCL1/CXCL8	2
MF	GO:0070851	growth factor receptor binding	2021-03-12	141/18352	9.28379e-05	0.000543765	0.000139606	CSF3/IL6/IL1B	3
MF	GO:0008009	chemokine activity	2021-02-12	49/18352	0.000453129	0.00232229	0.000596222	CXCL1/CXCL8	2
MF	GO:0042379	chemokine receptor binding	2021-02-12	70/18352	0.000923461	0.00420688	0.00108007	CXCL1/CXCL8	2
MF	GO:0004222	metalloendopeptidase activity	2021-02-12	108/18352	0.00217914	0.00893446	0.00229383	MMP1/MMP9	2
MF	GO:0005178	integrin binding	2021-02-12	144/18352	0.00383264	0.0142853	0.0036676	VCAM1/IL1B	2
MF	GO:0004252	serine-type endopeptidase activity	2021-02-12	169/18352	0.00523665	0.0178919	0.00459355	MMP1/MMP9	2
MF	GO:0008236	serine-type peptidase activity	2021-02-12	187/18352	0.00637344	0.0181497	0.00465973	MMP1/MMP9	2
MF	GO:0008237	metallopeptidase activity	2021-02-12	189/18352	0.00650615	0.0181497	0.00465973	MMP1/MMP9	2
MF	GO:0017171	serine hydrolase activity	2021-02-12	191/18352	0.00664012	0.0181497	0.00465973	MMP1/MMP9	2
MF	GO:0005165	neurotrophin receptor binding	2021-01-12	12/18352	0.00782073	0.0200406	0.00514522	BDNF	1
MF	GO:0005149	interleukin-1 receptor binding	2021-01-12	16/18352	0.0104152	0.0224748	0.00577017	IL1B	1
MF	GO:0008191	metalloendopeptidase inhibitor activity	2021-01-12	16/18352	0.0104152	0.0224748	0.00577017	TIMP1	1
MF	GO:0016641	oxidoreductase activity, acting on the CH-NH2 group of donors, oxygen as acceptor	2021-01-12	16/18352	0.0104152	0.0224748	0.00577017	VCAM1	1
MF	GO:0005123	death receptor binding	2021-01-12	20/18352	0.0130034	0.0253875	0.00651798	BDNF	1
MF	GO:0016638	oxidoreductase activity, acting on the CH-NH2 group of donors	2021-01-12	20/18352	0.0130034	0.0253875	0.00651798	VCAM1	1
MF	GO:0070412	R-SMAD binding	2021-01-12	23/18352	0.0149404	0.026625	0.00683569	FOS	1
MF	GO:0001664	G protein-coupled receptor binding	2021-02-12	293/18352	0.0150857	0.026625	0.00683569	CXCL1/CXCL8	2
MF	GO:0000979	RNA polymerase II core promoter sequence-specific DNA binding	2021-01-12	24/18352	0.0155854	0.026625	0.00683569	FOS	1
MF	GO:0035035	histone acetyltransferase binding	2021-01-12	28/18352	0.0181612	0.0297843	0.00764681	EGR1	1
MF	GO:0001046	core promoter sequence-specific DNA binding	2021-01-12	46/18352	0.029676	0.0453164	0.0116345	FOS	1
MF	GO:0001102	RNA polymerase II activating transcription factor binding	2021-01-12	47/18352	0.0303121	0.0453164	0.0116345	FOS	1
MF	GO:0032813	tumor necrosis factor receptor superfamily binding	2021-01-12	48/18352	0.0309478	0.0453164	0.0116345	BDNF	1
MF	GO:0004175	endopeptidase activity	2021-02-12	440/18352	0.0322913	0.0456532	0.011721	MMP1/MMP9	2
